# Supplementary material for: First field estimation of greenhouse gas release from European soil-dwelling Scarabaeidae larvae targeting the genus Melolontha
Source: PLoS One. 2020 Aug 26;15(8):e0238057. doi: 10.1371/journal.pone.0238057 (PMC7449402; doi:10.1371/journal.pone.0238057)
Supplement: S1 File — The complete dataset presented in this study. Sampling site specifications, larval characteristics and greenhouse gas emission values for each single larva. Furthermore, the complete flux calculation procedure has been included for each gas species. (ODS) [file pone.0238057.s002.ods]

## Sheet: Larvae - field
RunID	SamplingDate	LocationID_1	LocationID_2	VegetationType	PlotID	GPScoordinates	PlotArea_m2	PlotDepth_cm	Species	Instar	InsectDepth_cm	InsectWeight_g	Larvae_m-2	IncubationTime_hh:mm:ss	IncubationTime_min	VialCH4cor_ppm	CH4_ppm h-1	CH4_µg h-1	CH4Error_µg h-1	VialCO2cor_ppm	CO2_ppm h-1	CO2_mg h-1	CO2Error_mg h-1	VialN2Ocor_ppb	N2O_ppb h-1	N2O_ng h-1	N2OError_ng h-1	AirTemp_°C	AirPressure_hPa	SoilTemp0-5cm_°C	SoilTempPlotBottom_°C	SoilMoist0-5cm_%Vol	SoilMoistPlotBottom_%Vol	SoilTexture	Remarks
1	11.04.2017	Blaubeuren-Weiler	Site 1	Meadow	1	48°24.263'N 9°46.218‘E	0.25	25	Melolontha melolontha	3	2	2.6	12	00:58:01	58	27.7	28.6	2.14	0.29	3445.1	3562.9	0.73	0.10	na	na	na	na	17.4	1016	11.8	11.4	20.4	27.7	sand		Beauveria-infested field
2	11.04.2017	Blaubeuren-Weiler	Site 1	Meadow	1	48°24.263'N 9°46.218‘E	0.25	25	Melolontha melolontha	3	3	2.9	12	00:56:45	56	53.8	56.9	4.26	0.57	5566.4	5885.2	1.21	0.16	na	na	na	na	17.4	1016	11.8	11.4	20.4	27.7	sand		Beauveria-infested field
3	11.04.2017	Blaubeuren-Weiler	Site 1	Meadow	1	48°24.263'N 9°46.218‘E	0.25	25	Melolontha melolontha	3	16	0.2	12	01:02:24	62	0.4	0.4	0.03	0.00	958.2	921.3	0.19	0.03	na	na	na	na	17.4	1016	11.8	11.4	20.4	27.7	sand	no signs of life	Beauveria-infested field
4	11.04.2017	Blaubeuren-Weiler	Site 1	Meadow	2	48°24.264'N 9°46.217‘E	0.25	25	Melolontha melolontha	3	4	2.0	16	00:59:19	59	21.7	21.9	1.64	0.22	3379.5	3418.5	0.70	0.09	na	na	na	na	17.4	1016	13.6	11.8	13.6	29.9	sand		Beauveria-infested field
5	11.04.2017	Blaubeuren-Weiler	Site 1	Meadow	2	48°24.264'N 9°46.217‘E	0.25	25	Melolontha melolontha	3	4	2.0	16	00:58:39	58	7.4	7.6	0.57	0.08	3004.3	3073.5	0.63	0.08	na	na	na	na	17.4	1016	13.6	11.8	13.6	29.9	sand		Beauveria-infested field
6	11.04.2017	Blaubeuren-Weiler	Site 1	Meadow	2	48°24.264'N 9°46.217‘E	0.25	25	Melolontha melolontha	3	8	2.3	16	00:56:43	56	8.2	8.7	0.65	0.09	2419.5	2559.5	0.53	0.07	na	na	na	na	17.4	1016	13.6	11.8	13.6	29.9	sand		Beauveria-infested field
7	11.04.2017	Blaubeuren-Weiler	Site 1	Meadow	2	48°24.264'N 9°46.217‘E	0.25	25	Melolontha melolontha	3	5	2.3	16	00:55:53	55	11.9	12.8	0.96	0.13	3916.1	4204.6	0.86	0.12	na	na	na	na	17.4	1016	13.6	11.8	13.6	29.9	sand		Beauveria-infested field
8	11.04.2017	Blaubeuren-Weiler	Site 1	Meadow	3	48°24.286'N 9°46.261‘E	0.25	25	Melolontha melolontha	3	4	2.1	24	01:06:56	66	22.0	19.7	1.48	0.20	4763.6	4270.2	0.88	0.12	na	na	na	na	17.4	1016	16.3	12.4	17.6	32.1	sand		Beauveria-infested field
9	11.04.2017	Blaubeuren-Weiler	Site 1	Meadow	3	48°24.286'N 9°46.261‘E	0.25	25	Melolontha melolontha	3	7	2.7	24	01:01:19	61	30.6	30.0	2.24	0.30	4522.3	4425.1	0.91	0.12	na	na	na	na	17.4	1016	16.3	12.4	17.6	32.1	sand		Beauveria-infested field
10	11.04.2017	Blaubeuren-Weiler	Site 1	Meadow	3	48°24.286'N 9°46.261‘E	0.25	25	Melolontha melolontha	3	5	1.1	24	01:00:48	60	11.2	11.0	0.82	0.11	2073.1	2045.8	0.42	0.06	na	na	na	na	17.4	1016	16.3	12.4	17.6	32.1	sand		Beauveria-infested field
11	11.04.2017	Blaubeuren-Weiler	Site 1	Meadow	3	48°24.286'N 9°46.261‘E	0.25	25	Melolontha melolontha	3	20	2.4	24	00:55:53	55	7.2	7.7	0.58	0.08	3682.3	3953.5	0.81	0.11	na	na	na	na	17.4	1016	16.3	12.4	17.6	32.1	sand		Beauveria-infested field
12	11.04.2017	Blaubeuren-Weiler	Site 1	Meadow	3	48°24.286'N 9°46.261‘E	0.25	25	Melolontha melolontha	3	12	2.1	24	00:53:52	53	3.7	4.2	0.31	0.04	3565.7	3971.7	0.82	0.11	na	na	na	na	17.4	1016	16.3	12.4	17.6	32.1	sand		Beauveria-infested field
13	11.04.2017	Blaubeuren-Weiler	Site 1	Meadow	3	48°24.286'N 9°46.261‘E	0.25	25	Melolontha melolontha	3	20	2.4	24	00:46:09	46	11.7	15.2	1.14	0.15	2746.9	3571.3	0.73	0.10	na	na	na	na	17.4	1016	16.3	12.4	17.6	32.1	sand		Beauveria-infested field
15	11.04.2017	Blaubeuren-Weiler	Site 1	Meadow	4	48°24.286'N 9°46.261‘E	0.25	23	Melolontha melolontha	3	15	0.7	36	01:00:21	60	10.1	10.1	0.76	0.10	2296.3	2283.0	0.47	0.06	na	na	na	na	17.4	1016	17.3	12.7	17.0	32.1	sand		Beauveria-infested field
16	11.04.2017	Blaubeuren-Weiler	Site 1	Meadow	4	48°24.286'N 9°46.261‘E	0.25	23	Melolontha melolontha	3	5	2.1	36	00:59:37	59	12.7	12.7	0.95	0.13	6757.1	6800.5	1.40	0.19	na	na	na	na	17.4	1016	17.3	12.7	17.0	32.1	sand		Beauveria-infested field
17	11.04.2017	Blaubeuren-Weiler	Site 1	Meadow	4	48°24.286'N 9°46.261‘E	0.25	23	Melolontha melolontha	3	5	2.2	36	00:58:03	58	19.3	19.9	1.49	0.20	3278.5	3388.6	0.70	0.09	na	na	na	na	17.4	1016	17.3	12.7	17.0	32.1	sand		Beauveria-infested field
18	11.04.2017	Blaubeuren-Weiler	Site 1	Meadow	4	48°24.286'N 9°46.261‘E	0.25	23	Melolontha melolontha	3	2	0.3	36	01:00:45	60	2.7	2.6	0.20	0.03	1184.8	1170.2	0.24	0.03	na	na	na	na	17.4	1016	17.3	12.7	17.0	32.1	sand		Beauveria-infested field
19	11.04.2017	Blaubeuren-Weiler	Site 1	Meadow	4	48°24.286'N 9°46.261‘E	0.25	23	Melolontha melolontha	3	4	0.2	36	00:58:22	58	13.6	14.0	1.05	0.14	1886.2	1939.0	0.40	0.05	na	na	na	na	17.4	1016	17.3	12.7	17.0	32.1	sand		Beauveria-infested field
20	11.04.2017	Blaubeuren-Weiler	Site 1	Meadow	4	48°24.286'N 9°46.261‘E	0.25	23	Melolontha melolontha	3	10	0.7	36	01:00:45	60	10.5	10.4	0.78	0.10	2021.8	1996.8	0.41	0.05	na	na	na	na	17.4	1016	17.3	12.7	17.0	32.1	sand		Beauveria-infested field
21	11.04.2017	Blaubeuren-Weiler	Site 1	Meadow	4	48°24.286'N 9°46.261‘E	0.25	23	Melolontha melolontha	3	5	2.1	36	01:00:33	60	38.0	37.6	2.82	0.38	4006.5	3970.1	0.82	0.11	na	na	na	na	17.4	1016	17.3	12.7	17.0	32.1	sand		Beauveria-infested field
22	11.04.2017	Blaubeuren-Weiler	Site 1	Meadow	4	48°24.286'N 9°46.261‘E	0.25	23	Melolontha melolontha	3	4	2.2	36	00:56:27	56	19.9	21.1	1.58	0.21	4091.2	4348.4	0.89	0.12	na	na	na	na	17.4	1016	17.3	12.7	17.0	32.1	sand		Beauveria-infested field
23	11.04.2017	Blaubeuren-Weiler	Site 1	Meadow	4	48°24.286'N 9°46.261‘E	0.25	23	Melolontha melolontha	3	4	2.1	36	00:55:47	55	9.3	10.0	0.75	0.10	3992.7	4294.5	0.88	0.12	na	na	na	na	17.4	1016	17.3	12.7	17.0	32.1	sand		Beauveria-infested field
24	11.04.2017	Blaubeuren-Weiler	Site 1	Meadow	5	48°24.256'N 9°46.297‘E	0.25	0	Melolontha melolontha	3	0	2.5	na	00:59:33	59	15.6	15.8	1.18	0.16	5966.5	6011.6	1.24	0.17	na	na	na	na	17.4	1016	na	na	na	na	sand	collected from the soil surface after it was slit by a sowing machine	Beauveria-infested field
25	11.04.2017	Blaubeuren-Weiler	Site 1	Meadow	5	48°24.256'N 9°46.297‘E	0.25	0	Melolontha melolontha	3	0	2.7	na	00:59:05	59	4.9	5.0	0.37	0.05	2658.7	2700.0	0.55	0.07	na	na	na	na	17.4	1016	na	na	na	na	sand	collected from the soil surface after it was slit by a machine	Beauveria-infested field
26	11.04.2017	Blaubeuren-Weiler	Site 1	Meadow	5	48°24.256'N 9°46.297‘E	0.25	0	Melolontha melolontha	3	0	2.4	na	00:58:52	58	11.4	11.6	0.87	0.12	5522.7	5629.0	1.16	0.15	na	na	na	na	17.4	1016	na	na	na	na	sand	collected from the soil surface after it was slit by a sowing machine	Beauveria-infested field
27	11.05.2017	Burkheim	Site 2	Christmas tree plantation	1	48°05.748'N 7°35.606‘E	0.25	25	Melolontha spp.	unknown	3	2.4	20	01:01:54	61	2.3	2.3	0.16	0.03	7799.6	7560.2	1.45	0.20	-3.7	-3.6	-0.68	1.22	27.5	978	18.9	15.4	30.8	28.5	loam
28	11.05.2017	Burkheim	Site 2	Christmas tree plantation	1	48°05.748'N 7°35.606‘E	0.25	25	Melolontha spp.	unknown	3	1.8	20	00:58:52	58	5.0	5.0	0.35	0.05	5079.2	5176.9	0.99	0.14	5.1	5.2	0.99	1.22	27.5	978	18.9	15.4	30.8	28.5	loam
29	11.05.2017	Burkheim	Site 2	Christmas tree plantation	1	48°05.748'N 7°35.606‘E	0.25	25	Melolontha spp.	unknown	6	1.9	20	00:57:15	57	17.4	18.3	1.28	0.18	6380.6	6687.1	1.28	0.18	28.4	29.8	5.72	1.42	27.5	978	18.9	15.4	30.8	28.5	loam
30	11.05.2017	Burkheim	Site 2	Christmas tree plantation	1	48°05.748'N 7°35.606‘E	0.25	25	Melolontha spp.	unknown	10	2.1	20	00:57:44	57	14.9	15.5	1.08	0.15	4977.5	5173.0	0.99	0.14	-11.7	-12.2	-2.33	1.26	27.5	978	18.9	15.4	30.8	28.5	loam
31	11.05.2017	Burkheim	Site 2	Christmas tree plantation	1	48°05.748'N 7°35.606‘E	0.25	25	Melolontha spp.	unknown	10	0.6	20	01:00:21	60	15.8	15.7	1.10	0.15	2940.8	2923.8	0.56	0.09	6.8	6.7	1.29	1.22	27.5	978	18.9	15.4	30.8	28.5	loam
37	11.05.2017	Burkheim	Site 2	Christmas tree plantation	3	48°05.744'N 7°35.604‘E	0.25	25	Melolontha spp.	unknown	4	2.2	16	00:58:20	58	11.4	11.7	0.82	0.11	3958.2	4071.3	0.78	0.11	51.0	52.4	10.06	1.80	22.8	977	19.0	15.1	29.2	31.6	loam
38	11.05.2017	Burkheim	Site 2	Christmas tree plantation	3	48°05.744'N 7°35.604‘E	0.25	25	Melolontha spp.	unknown	20	1.8	16	00:55:11	55	0.0	0.0	0.00	0.02	1858.3	2020.5	0.39	0.07	8.9	9.7	1.86	1.23	22.8	977	19.0	15.1	29.2	31.6	loam	injured
40	11.05.2017	Burkheim	Site 2	Christmas tree plantation	3	48°05.744'N 7°35.604‘E	0.25	25	Melolontha spp.	unknown	10	2.6	16	00:42:26	42	3.8	5.4	0.38	0.05	5579.8	7889.7	1.51	0.21	4.7	6.6	1.27	1.22	22.8	977	19.0	15.1	29.2	31.6	loam
42	11.05.2017	Burkheim	Site 2	Christmas tree plantation	3	48°05.744'N 7°35.604‘E	0.25	25	Melolontha spp.	unknown	15	2.0	16	00:34:08	34	11.9	20.9	1.46	0.20	3338.1	5867.8	1.13	0.16	7.1	12.5	2.39	1.25	22.8	977	19.0	15.1	29.2	31.6	loam
43	26.05.2017	Blaubeuren-Weiler	Site 3	Meadow	1	na	0.25	20	Melolontha melolontha	3	8	2.3	40	01:02:48	62	62.8	60.0	4.12	0.57	6652.8	6356.2	1.20	0.17	9.3	8.9	1.67	1.14	26.0	959	23.6	19.8	16.4	31.0	sand	close to plot 2	no Beauveria-infestation of soil
44	26.05.2017	Blaubeuren-Weiler	Site 3	Meadow	1	na	0.25	20	Melolontha melolontha	3	8	2.4	40	01:04:16	64	na	na	na	na	na	na	na	na	na	na	na	na	26.0	959	23.6	19.8	16.4	31.0	sand	close to plot 2	no Beauveria-infestation of soil
45	26.05.2017	Blaubeuren-Weiler	Site 3	Meadow	1	na	0.25	20	Melolontha melolontha	3	4	2.6	40	01:02:15	62	107.0	103.2	7.08	0.98	8249.8	7951.6	1.50	0.21	-3.1	-3.0	-0.57	1.13	26.0	959	23.6	19.8	16.4	31.0	sand	close to plot 2	no Beauveria-infestation of soil
46	26.05.2017	Blaubeuren-Weiler	Site 3	Meadow	1	na	0.25	20	Melolontha melolontha	3	14	0.8	40	01:01:03	61	18.2	17.9	1.23	0.17	3497.3	3437.2	0.65	0.09	2.5	2.4	0.46	1.12	26.0	959	23.6	19.8	16.4	31.0	sand	close to plot 2	no Beauveria-infestation of soil
47	26.05.2017	Blaubeuren-Weiler	Site 3	Meadow	1	na	0.25	20	Melolontha melolontha	3	4	2.6	40	00:59:55	59	81.2	81.3	5.58	0.77	7693.1	7703.8	1.45	0.20	-6.1	-6.2	-1.16	1.14	26.0	959	23.6	19.8	16.4	31.0	sand	close to plot 2	no Beauveria-infestation of soil
48	26.05.2017	Blaubeuren-Weiler	Site 3	Meadow	1	na	0.25	20	Melolontha melolontha	3	4	2.9	40	00:56:31	56	82.7	87.8	6.03	0.83	7911.3	8398.9	1.58	0.22	-5.2	-5.5	-1.03	1.14	26.0	959	23.6	19.8	16.4	31.0	sand	close to plot 2	no Beauveria-infestation of soil
49	26.05.2017	Blaubeuren-Weiler	Site 3	Meadow	1	na	0.25	20	Melolontha melolontha	3	18	2.3	40	01:07:57	67	41.0	36.2	2.48	0.34	7445.0	6573.9	1.24	0.17	-10.1	-8.9	-1.67	1.16	26.0	959	23.6	19.8	16.4	31.0	sand	close to plot 2	no Beauveria-infestation of soil
50	26.05.2017	Blaubeuren-Weiler	Site 3	Meadow	1	na	0.25	20	Melolontha melolontha	3	4	0.8	40	01:05:24	65	14.8	13.5	0.93	0.13	3629.1	3329.5	0.63	0.09	0.3	0.3	0.06	1.12	26.0	959	23.6	19.8	16.4	31.0	sand	close to plot 2	no Beauveria-infestation of soil
51	26.05.2017	Blaubeuren-Weiler	Site 3	Meadow	1	na	0.25	20	Melolontha melolontha	3	4	2.4	40	01:02:54	62	83.1	79.2	5.44	0.75	7808.6	7448.6	1.40	0.19	1.0	1.0	0.19	1.12	26.0	959	23.6	19.8	16.4	31.0	sand	close to plot 2	no Beauveria-infestation of soil
52	26.05.2017	Blaubeuren-Weiler	Site 3	Meadow	1	na	0.25	20	Melolontha melolontha	3	8	2.0	40	01:00:08	60	87.7	87.5	6.01	0.83	5786.9	5774.0	1.09	0.15	-1.6	-1.6	-0.29	1.13	26.0	959	23.6	19.8	16.4	31.0	sand	close to plot 2	no Beauveria-infestation of soil
53	26.05.2017	Blaubeuren-Weiler	Site 3	Meadow	2	48°24.203'N 9°46.236‘E	0.25	25	Melolontha melolontha	3	4	2.7	36	01:00:46	60	77.0	76.1	5.22	0.72	6278.9	6199.7	1.17	0.16	43.4	42.9	8.08	1.55	26.7	957	23.2	17.4	19.8	32.7	sand	no Beauveria-infestation of soil
54	26.05.2017	Blaubeuren-Weiler	Site 3	Meadow	2	48°24.203'N 9°46.236‘E	0.25	25	Melolontha melolontha	3	4	2.0	36	01:00:45	60	58.7	58.0	3.98	0.55	5823.4	5751.5	1.08	0.15	14.4	14.2	2.67	1.17	26.7	957	23.2	17.4	19.8	32.7	sand	no Beauveria-infestation of soil
55	26.05.2017	Blaubeuren-Weiler	Site 3	Meadow	2	48°24.203'N 9°46.236‘E	0.25	25	Melolontha melolontha	3	4	2.3	36	01:00:43	60	70.8	70.0	4.80	0.66	6379.2	6303.9	1.19	0.16	-2.0	-2.0	-0.38	1.13	26.7	957	23.2	17.4	19.8	32.7	sand	no Beauveria-infestation of soil
56	26.05.2017	Blaubeuren-Weiler	Site 3	Meadow	2	48°24.203'N 9°46.236‘E	0.25	25	Melolontha melolontha	3	7	2.6	36	00:57:21	57	35.4	37.1	2.54	0.35	6398.7	6694.4	1.26	0.17	98.6	103.1	19.42	2.87	26.7	957	23.2	17.4	19.8	32.7	sand	no Beauveria-infestation of soil
57	26.05.2017	Blaubeuren-Weiler	Site 3	Meadow	2	48°24.203'N 9°46.236‘E	0.25	25	Melolontha melolontha	3	5	2.2	36	00:56:21	56	54.7	58.2	4.00	0.55	6033.5	6424.4	1.21	0.17	-2.4	-2.6	-0.48	1.13	26.7	957	23.2	17.4	19.8	32.7	sand	no Beauveria-infestation of soil
59	26.05.2017	Blaubeuren-Weiler	Site 3	Meadow	2	48°24.203'N 9°46.236‘E	0.25	25	Melolontha melolontha	3	4	2.2	36	00:48:54	48	43.5	53.3	3.66	0.50	5586.3	6854.3	1.29	0.18	3.8	4.7	0.88	1.13	26.7	957	23.2	17.4	19.8	32.7	sand	no Beauveria-infestation of soil
60	26.05.2017	Blaubeuren-Weiler	Site 3	Meadow	2	48°24.203'N 9°46.236‘E	0.25	25	Melolontha melolontha	3	4	2.3	36	00:47:05	47	35.7	45.5	3.12	0.43	7964.6	10149.6	1.91	0.26	14.4	18.4	3.46	1.21	26.7	957	23.2	17.4	19.8	32.7	sand	no Beauveria-infestation of soil
61	26.05.2017	Blaubeuren-Weiler	Site 3	Meadow	2	48°24.203'N 9°46.236‘E	0.25	25	Melolontha melolontha	3	3	2.0	36	00:46:25	46	43.3	56.0	3.84	0.53	4136.1	5346.5	1.01	0.14	-2.2	-2.9	-0.54	1.13	26.7	957	23.2	17.4	19.8	32.7	sand	no Beauveria-infestation of soil
62	26.05.2017	Blaubeuren-Weiler	Site 3	Meadow	2	48°24.203'N 9°46.236‘E	0.25	25	Melolontha melolontha	3	8	2.6	36	00:42:35	42	38.9	54.8	3.76	0.52	5923.8	8346.7	1.57	0.22	-7.9	-11.1	-2.10	1.17	26.7	957	23.2	17.4	19.8	32.7	sand	no Beauveria-infestation of soil
133	01.08.2017	Weiterstadt	Site 4	Decidious forest	1	49°53.260'N 8°34.047'E	0.25	60	Melolontha hippocastani	3	65	1.3	4	00:47:34	47	0.0	0.1	0.00	0.01	2486.0	3135.8	0.63	0.08	-3.8	-4.8	-0.96	2.36	21.9	1003	20.1	18.1	14.8	4.8	sand
143	02.08.2017	Weiterstadt	Site 4	Decidious forest	3	49°53.255'N 8°33.637'E	0.25	65	Melolontha hippocastani	3	15	1.4	20	01:05:23	65	36.0	33.1	2.35	0.32	5331.7	4892.7	0.96	0.13	504.1	462.6	90.41	12.33	30.4	1005	29.3	21.3	5.6	7.6	sand
144	02.08.2017	Weiterstadt	Site 4	Decidious forest	3	49°53.255'N 8°33.637'E	0.25	65	Melolontha hippocastani	3	20	1.4	20	01:01:34	61	46.0	44.9	3.20	0.43	3130.9	3051.2	0.60	0.08	15.2	14.8	2.89	2.63	30.4	1005	29.3	21.3	5.6	7.6	sand
145	02.08.2017	Weiterstadt	Site 4	Decidious forest	3	49°53.255'N 8°33.637'E	0.25	65	Melolontha hippocastani	3	30	1.6	20	01:01:35	61	30.2	29.4	2.10	0.28	2650.5	2582.4	0.50	0.07	11.0	10.7	2.10	2.62	30.4	1005	29.3	21.3	5.6	7.6	sand
146	02.08.2017	Weiterstadt	Site 4	Decidious forest	3	49°53.255'N 8°33.637'E	0.25	65	Melolontha hippocastani	3	30	1.3	20	01:02:48	62	2.5	2.3	0.17	0.02	1129.6	1079.2	0.21	0.03	2.6	2.5	0.48	2.62	30.4	1005	29.3	21.3	5.6	7.6	sand	stiff, ready to pupate
148	02.08.2017	Weiterstadt	Site 4	Decidious forest	3	49°53.255'N 8°33.637'E	0.25	65	Melolontha hippocastani	3	50	1.5	20	01:00:37	60	37.2	36.8	2.62	0.35	4156.5	4114.2	0.80	0.11	3.4	3.4	0.66	2.62	30.4	1005	29.3	21.3	5.6	7.6	sand
152	02.08.2017	Weiterstadt	Site 4	Decidious forest	4	49°53.253'N 8°33.644'E	0.25	60	Melolontha hippocastani	3	30	1.6	4	01:01:51	61	45.4	44.1	3.14	0.42	5576.5	5409.7	1.06	0.14	6.3	6.1	1.19	2.62	28.4	1004	26.3	20.7	8.8	7.5	sand
155	09.08.2017	Rodenbach b. Hanau	Site 5	Decidious forest	1	50°07.411'N 8°59.762'E	0.25	50	Melolontha hippocastani	2	15	0.4	24	01:27:35	87	4.6	3.2	0.23	0.03	1653.4	1132.7	0.22	0.03	-1.0	-0.7	-0.14	2.47	23.6	1002	19.4	18.8	6.7	3.2	sand
156	09.08.2017	Rodenbach b. Hanau	Site 5	Decidious forest	1	50°07.411'N 8°59.762'E	0.25	50	Melolontha hippocastani	2	15	0.5	24	01:24:47	84	9.6	6.8	0.49	0.07	1655.4	1171.5	0.23	0.03	5.7	4.0	0.79	2.46	23.6	1002	19.4	18.8	6.7	3.2	sand
157	09.08.2017	Rodenbach b. Hanau	Site 5	Decidious forest	1	50°07.411'N 8°59.762'E	0.25	50	Melolontha hippocastani	2	20	0.4	24	01:19:41	79	0.1	0.1	0.01	0.01	1928.2	1451.9	0.29	0.04	12.9	9.7	1.91	2.46	23.6	1002	19.4	18.8	6.7	3.2	sand
158	09.08.2017	Rodenbach b. Hanau	Site 5	Decidious forest	1	50°07.411'N 8°59.762'E	0.25	50	Melolontha hippocastani	2	15	0.4	24	01:21:58	81	16.7	12.2	0.88	0.12	1610.8	1179.1	0.23	0.03	10.9	7.9	1.57	2.46	23.6	1002	19.4	18.8	6.7	3.2	sand
159	09.08.2017	Rodenbach b. Hanau	Site 5	Decidious forest	1	50°07.411'N 8°59.762'E	0.25	50	Melolontha hippocastani	2	23	0.8	24	01:08:41	68	4.6	4.0	0.29	0.04	2056.6	1796.6	0.35	0.05	0.6	0.5	0.10	2.47	23.6	1002	19.4	18.8	6.7	3.2	sand
160	09.08.2017	Rodenbach b. Hanau	Site 5	Decidious forest	1	50°07.411'N 8°59.762'E	0.25	50	Melolontha hippocastani	2	30	0.7	24	01:11:43	71	2.6	2.2	0.16	0.02	2946.5	2465.1	0.49	0.07	0.8	0.7	0.14	2.47	23.6	1002	19.4	18.8	6.7	3.2	sand
161	09.08.2017	Rodenbach b. Hanau	Site 5	Decidious forest	2	50°07.402'N 8°59.767'E	0.25	45	Melolontha hippocastani	2	7	0.7	16	01:08:11	68	7.8	6.8	0.49	0.07	2961.8	2606.3	0.51	0.07	3.1	2.8	0.55	2.46	25.6	1002	20.1	20.5	13.4	4.8	sand
162	09.08.2017	Rodenbach b. Hanau	Site 5	Decidious forest	2	50°07.402'N 8°59.767'E	0.25	45	Melolontha hippocastani	2	4	0.5	16	01:05:43	65	1.4	1.3	0.09	0.01	3134.1	2861.4	0.57	0.08	4.0	3.7	0.72	2.46	25.6	1002	20.1	20.5	13.4	4.8	sand
163	09.08.2017	Rodenbach b. Hanau	Site 5	Decidious forest	2	50°07.402'N 8°59.767'E	0.25	45	Melolontha hippocastani	2	3	0.4	16	01:04:44	64	6.2	5.8	0.42	0.06	2276.7	2110.3	0.42	0.06	1.8	1.7	0.33	2.46	25.6	1002	20.1	20.5	13.4	4.8	sand
164	09.08.2017	Rodenbach b. Hanau	Site 5	Decidious forest	2	50°07.402'N 8°59.767'E	0.25	45	Melolontha hippocastani	2	25	0.4	16	00:48:26	48	1.7	2.1	0.15	0.02	1221.6	1513.3	0.30	0.04	1.4	1.7	0.34	2.47	25.6	1002	20.1	20.5	13.4	4.8	sand
165	12.10.2017	Iffezheim	Site 6	Decidious forest	2	48°47.826'N 8°08.889'E	0.25	50	Melolontha spp.	2	18	0.3	12	01:31:46	91	2.3	1.5	0.11	0.02	387.2	253.2	0.05	0.01	-7.5	-4.9	-1.00	4.92	17.9	1008	na	na	na	na	sand/gravel	soil temperature and soil moisture sensor malfunction
166	12.10.2017	Iffezheim	Site 6	Decidious forest	2	48°47.826'N 8°08.889'E	0.25	50	Melolontha spp.	2	40	0.4	12	01:30:14	90	0.7	0.5	0.04	0.01	937.7	623.5	0.13	0.02	10.4	6.9	1.41	4.87	17.9	1008	na	na	na	na	sand/gravel	soil temperature and soil moisture sensor malfunction
167	12.10.2017	Iffezheim	Site 6	Decidious forest	2	48°47.826'N 8°08.889'E	0.25	50	Melolontha spp.	2	40	0.4	12	01:24:30	84	2.7	1.9	0.14	0.02	833.0	591.5	0.12	0.02	-11.1	-7.9	-1.61	4.93	17.9	1008	na	na	na	na	sand/gravel	soil temperature and soil moisture sensor malfunction
169	12.10.2017	Iffezheim	Site 6	Decidious forest	3	48°47.838'N 8°08.873'E	0.25	50	Melolontha spp.	2	5	0.5	68	00:53:06	53	4.2	4.8	0.36	0.05	1557.9	1760.3	0.36	0.05	-7.8	-8.8	-1.79	4.92	18.6	1008	na	na	na	na	sand/gravel	soil temperature and soil moisture sensor malfunction
170	12.10.2017	Iffezheim	Site 6	Decidious forest	3	48°47.838'N 8°08.873'E	0.25	50	Melolontha spp.	2	5	0.5	68	00:53:57	53	4.7	5.2	0.39	0.05	1230.9	1368.9	0.28	0.04	0.9	1.0	0.21	4.90	18.6	1008	na	na	na	na	sand/gravel	soil temperature and soil moisture sensor malfunction
171	12.10.2017	Iffezheim	Site 6	Decidious forest	3	48°47.838'N 8°08.873'E	0.25	50	Melolontha spp.	2	10	0.6	68	00:56:43	56	1.1	1.2	0.09	0.01	994.3	1051.8	0.21	0.03	-2.1	-2.2	-0.44	4.90	18.6	1008	na	na	na	na	sand/gravel	soil temperature and soil moisture sensor malfunction
172	12.10.2017	Iffezheim	Site 6	Decidious forest	3	48°47.838'N 8°08.873'E	0.25	50	Melolontha spp.	2	10	0.5	68	00:56:43	56	10.0	10.5	0.78	0.11	1292.8	1367.7	0.28	0.04	3.3	3.5	0.72	4.89	18.6	1008	na	na	na	na	sand/gravel	soil temperature and soil moisture sensor malfunction
173	12.10.2017	Iffezheim	Site 6	Decidious forest	3	48°47.838'N 8°08.873'E	0.25	50	Melolontha spp.	2	10	0.6	68	00:57:49	57	5.4	5.6	0.42	0.06	1280.6	1328.9	0.27	0.04	-4.3	-4.4	-0.90	4.91	18.6	1008	na	na	na	na	sand/gravel	soil temperature and soil moisture sensor malfunction
174	12.10.2017	Iffezheim	Site 6	Decidious forest	3	48°47.838'N 8°08.873'E	0.25	50	Melolontha spp.	2	10	0.4	68	00:58:40	58	2.4	2.4	0.18	0.02	1482.2	1515.9	0.31	0.04	11.4	11.6	2.36	4.85	18.6	1008	na	na	na	na	sand/gravel	soil temperature and soil moisture sensor malfunction
175	12.10.2017	Iffezheim	Site 6	Decidious forest	3	48°47.838'N 8°08.873'E	0.25	50	Melolontha spp.	2	13	0.4	68	00:57:52	57	1.3	1.3	0.10	0.01	1319.4	1368.0	0.28	0.04	6.5	6.7	1.37	4.86	18.6	1008	na	na	na	na	sand/gravel	soil temperature and soil moisture sensor malfunction
176	12.10.2017	Iffezheim	Site 6	Decidious forest	3	48°47.838'N 8°08.873'E	0.25	50	Melolontha spp.	2	28	0.4	68	00:56:17	56	2.0	2.1	0.16	0.02	334.7	356.8	0.07	0.01	3.1	3.3	0.67	4.86	18.6	1008	na	na	na	na	sand/gravel	soil temperature and soil moisture sensor malfunction
177	12.10.2017	Iffezheim	Site 6	Decidious forest	3	48°47.838'N 8°08.873'E	0.25	50	Melolontha spp.	2	30	0.6	68	00:56:51	56	1.9	2.0	0.15	0.02	524.4	553.4	0.11	0.02	1.3	1.4	0.29	4.87	18.6	1008	na	na	na	na	sand/gravel	soil temperature and soil moisture sensor malfunction
178	12.10.2017	Iffezheim	Site 6	Decidious forest	3	48°47.838'N 8°08.873'E	0.25	50	Melolontha spp.	2	30	0.5	68	00:56:09	56	2.1	2.3	0.17	0.02	901.4	963.2	0.20	0.03	4.6	4.9	1.00	4.86	18.6	1008	na	na	na	na	sand/gravel	soil temperature and soil moisture sensor malfunction
179	12.10.2017	Iffezheim	Site 6	Decidious forest	3	48°47.838'N 8°08.873'E	0.25	50	Melolontha spp.	2	30	0.5	68	00:56:45	56	3.3	3.5	0.26	0.04	1029.7	1088.7	0.22	0.03	18.4	19.4	3.95	4.85	18.6	1008	na	na	na	na	sand/gravel	soil temperature and soil moisture sensor malfunction
180	12.10.2017	Iffezheim	Site 6	Decidious forest	3	48°47.838'N 8°08.873'E	0.25	50	Melolontha spp.	2	30	0.5	68	00:57:11	57	2.3	2.4	0.18	0.02	1333.9	1399.6	0.28	0.04	6.9	7.3	1.48	4.86	18.6	1008	na	na	na	na	sand/gravel	soil temperature and soil moisture sensor malfunction
181	12.10.2017	Iffezheim	Site 6	Decidious forest	3	48°47.838'N 8°08.873'E	0.25	50	Melolontha spp.	2	33	0.5	68	00:57:38	57	5.7	6.0	0.44	0.06	716.5	745.9	0.15	0.02	0.9	1.0	0.20	4.87	18.6	1008	na	na	na	na	sand/gravel	soil temperature and soil moisture sensor malfunction
182	12.10.2017	Iffezheim	Site 6	Decidious forest	3	48°47.838'N 8°08.873'E	0.25	50	Melolontha spp.	2	33	0.6	68	00:58:01	58	1.0	1.1	0.08	0.01	446.2	461.5	0.09	0.01	2.9	3.0	0.60	4.86	18.6	1008	na	na	na	na	sand/gravel	soil temperature and soil moisture sensor malfunction
183	12.10.2017	Iffezheim	Site 6	Decidious forest	3	48°47.838'N 8°08.873'E	0.25	50	Melolontha spp.	2	50	0.4	68	00:54:10	54	1.3	1.5	0.11	0.02	1084.8	1201.6	0.24	0.03	8.2	9.0	1.84	4.85	18.6	1008	na	na	na	na	sand/gravel	soil temperature and soil moisture sensor malfunction
184	12.10.2017	Iffezheim	Site 6	Decidious forest	3	48°47.838'N 8°08.873'E	0.25	50	Melolontha spp.	2	50	0.4	68	00:54:49	54	2.8	3.0	0.22	0.03	1038.1	1136.2	0.23	0.03	5.5	6.1	1.24	4.86	18.6	1008	na	na	na	na	sand/gravel	soil temperature and soil moisture sensor malfunction
185	12.10.2017	Iffezheim	Site 6	Decidious forest	3	48°47.838'N 8°08.873'E	0.25	50	Melolontha spp.	2	50	0.4	68	00:55:39	55	1.2	1.3	0.09	0.01	1145.4	1235.0	0.25	0.03	-0.1	-0.1	-0.02	4.87	18.6	1008	na	na	na	na	sand/gravel	soil temperature and soil moisture sensor malfunction

## Sheet: Larvae - lab
RunID	ExcavationDate	IncubationDate	SampleSource	SourceGPScoordinates	ExcavationDepth_cm	Species	Instar	InsectWeight_g	IncubationTime_hh:mm:ss	VialCH4cor_ppm	CH4_ppm h-1	CH4_µg h-1	CH4Error_µg h-1	VialCO2cor_ppm	CO2_ppm h-1	CO2_mg h-1	CO2Error_mg h-1	VialN2Ocor_ppb	N2O_ppb h-1	N2O_ng h-1	N2OError_ng h-1	LabAirTemp_°C	LabAirPressure_hPa	Remarks
63	26.05.2017	02.06.2017	Site 3	48°24.203'N 9°46.236‘E	0 – 20	Melolontha melolontha	3	2.2	01:06:07	46.2	41.9	3.03	0.41	4115.0	3734.3	0.74	0.10	11.8	10.7	2.12	1.48	24	1002	collected in Blaubeuren-Weiler at 26.05.2017, since then kept in the lab at 18°C, fed with carrot pieces and grass roots
64	26.05.2017	02.06.2017	Site 3	48°24.203'N 9°46.236‘E	0 – 20	Melolontha melolontha	3	1.8	01:04:31	21.9	20.3	1.47	0.20	2282.8	2123.0	0.42	0.06	2.7	2.5	0.49	1.46	24	1002	collected in Blaubeuren-Weiler at 26.05.2017, since then kept in the lab at 18°C, fed with carrot pieces and grass roots
65	26.05.2017	02.06.2017	Site 3	48°24.203'N 9°46.236‘E	0 – 20	Melolontha melolontha	3	2.5	00:59:42	30.5	30.7	2.22	0.30	2027.2	2037.4	0.40	0.05	-4.3	-4.3	-0.86	1.46	24	1002	collected in Blaubeuren-Weiler at 26.05.2017, since then kept in the lab at 18°C, fed with carrot pieces and grass roots
66	26.05.2017	02.06.2017	Site 3	48°24.203'N 9°46.236‘E	0 – 20	Melolontha melolontha	3	2.0	00:56:28	22.8	24.3	1.75	0.24	1693.9	1799.8	0.36	0.05	-1.3	-1.3	-0.26	1.46	24	1002	collected in Blaubeuren-Weiler at 26.05.2017, since then kept in the lab at 18°C, fed with carrot pieces and grass roots
67	26.05.2017	02.06.2017	Site 3	48°24.203'N 9°46.236‘E	0 – 20	Melolontha melolontha	3	2.4	00:58:52	29.3	29.8	2.15	0.29	3171.5	3232.6	0.64	0.09	5.4	5.5	1.09	1.46	24	1002	collected in Blaubeuren-Weiler at 26.05.2017, since then kept in the lab at 18°C, fed with carrot pieces and grass roots
68	26.05.2017	02.06.2017	Site 3	48°24.203'N 9°46.236‘E	0 – 20	Melolontha melolontha	3	2.4	00:58:08	15.0	15.5	1.12	0.16	2120.2	2188.3	0.43	0.06	-4.1	-4.2	-0.84	1.46	24	1002	collected in Blaubeuren-Weiler at 26.05.2017, since then kept in the lab at 18°C, fed with carrot pieces and grass roots
69	26.05.2017	02.06.2017	Site 3	48°24.203'N 9°46.236‘E	0 – 20	Melolontha melolontha	3	1.9	00:55:59	21.0	22.5	1.62	0.22	2061.3	2209.1	0.44	0.06	-2.6	-2.8	-0.56	1.46	24	1002	collected in Blaubeuren-Weiler at 26.05.2017, since then kept in the lab at 18°C, fed with carrot pieces and grass roots
70	26.05.2017	02.06.2017	Site 3	48°24.203'N 9°46.236‘E	0 – 20	Melolontha melolontha	3	1.8	01:04:25	16.7	15.6	1.12	0.16	2073.9	1931.7	0.38	0.05	59.8	55.7	11.04	2.08	24	1002	collected in Blaubeuren-Weiler at 26.05.2017, since then kept in the lab at 18°C, fed with carrot pieces and grass roots
71	26.05.2017	02.06.2017	Site 3	48°24.203'N 9°46.236‘E	0 – 20	Melolontha melolontha	3	2.2	00:59:54	19.3	19.4	1.40	0.19	4425.6	4432.9	0.88	0.12	7.3	7.3	1.45	1.47	24	1002	collected in Blaubeuren-Weiler at 26.05.2017, since then kept in the lab at 18°C, fed with carrot pieces and grass roots
72	26.05.2017	02.06.2017	Site 3	48°24.203'N 9°46.236‘E	0 – 20	Melolontha melolontha	3	2.5	00:59:37	30.8	31.0	2.24	0.30	3311.7	3333.0	0.66	0.09	23.7	23.9	4.73	1.59	24	1002	collected in Blaubeuren-Weiler at 26.05.2017, since then kept in the lab at 18°C, fed with carrot pieces and grass roots
73	26.05.2017	02.06.2017	Site 3	48°24.203'N 9°46.236‘E	0 – 20	Melolontha melolontha	3	2.1	00:59:47	27.8	27.9	2.02	0.27	2380.4	2389.0	0.47	0.06	-0.3	-0.3	-0.06	1.46	24	1002	collected in Blaubeuren-Weiler at 26.05.2017, since then kept in the lab at 18°C, fed with carrot pieces and grass roots
74	26.05.2017	02.06.2017	Site 3	48°24.203'N 9°46.236‘E	0 – 20	Melolontha melolontha	3	2.2	01:01:00	19.6	19.3	1.40	0.19	1635.6	1608.8	0.32	0.04	-8.6	-8.4	-1.67	1.48	24	1002	collected in Blaubeuren-Weiler at 26.05.2017, since then kept in the lab at 18°C, fed with carrot pieces and grass roots
75	26.05.2017	02.06.2017	Site 3	48°24.203'N 9°46.236‘E	0 – 20	Melolontha melolontha	3	2.1	00:57:05	23.4	24.6	1.78	0.24	3013.7	3167.7	0.63	0.08	-0.7	-0.7	-0.14	1.46	24	1002	collected in Blaubeuren-Weiler at 26.05.2017, since then kept in the lab at 18°C, fed with carrot pieces and grass roots
76	26.05.2017	02.06.2017	Site 3	48°24.203'N 9°46.236‘E	0 – 20	Melolontha melolontha	3	2.3	00:57:10	45.1	47.3	3.42	0.46	3021.0	3170.8	0.63	0.08	4.8	5.0	0.99	1.46	24	1002	collected in Blaubeuren-Weiler at 26.05.2017, since then kept in the lab at 18°C, fed with carrot pieces and grass roots
77	26.05.2017	02.06.2017	Site 3	48°24.203'N 9°46.236‘E	0 – 20	Melolontha melolontha	3	2.0	00:57:32	52.9	55.2	3.99	0.54	3043.0	3173.5	0.63	0.08	21.1	22.0	4.36	1.57	24	1002	collected in Blaubeuren-Weiler at 26.05.2017, since then kept in the lab at 18°C, fed with carrot pieces and grass roots
78	26.05.2017	02.06.2017	Site 3	48°24.203'N 9°46.236‘E	0 – 20	Melolontha melolontha	3	1.6	01:02:40	37.0	35.5	2.56	0.35	1886.1	1805.9	0.36	0.05	1.0	1.0	0.19	1.46	24	1002	collected in Blaubeuren-Weiler at 26.05.2017, since then kept in the lab at 18°C, fed with carrot pieces and grass roots
79	26.05.2017	02.06.2017	Site 3	48°24.203'N 9°46.236‘E	0 – 20	Melolontha melolontha	3	2.6	00:58:00	7.9	8.1	0.59	0.09	2983.7	3086.6	0.61	0.08	-0.4	-0.5	-0.09	1.46	24	1002	collected in Blaubeuren-Weiler at 26.05.2017, since then kept in the lab at 18°C, fed with carrot pieces and grass roots
80	26.05.2017	02.06.2017	Site 3	48°24.203'N 9°46.236‘E	0 – 20	Melolontha melolontha	3	2.5	01:01:32	18.9	18.5	1.33	0.18	2773.5	2704.3	0.54	0.07	2.3	2.3	0.45	1.46	24	1002	collected in Blaubeuren-Weiler at 26.05.2017, since then kept in the lab at 18°C, fed with carrot pieces and grass roots
81	26.05.2017	02.06.2017	Site 3	48°24.203'N 9°46.236‘E	0 – 20	Melolontha melolontha	3	2.0	00:58:06	28.4	29.4	2.12	0.29	2111.2	2180.2	0.43	0.06	-3.3	-3.4	-0.67	1.46	24	1002	collected in Blaubeuren-Weiler at 26.05.2017, since then kept in the lab at 18°C, fed with carrot pieces and grass roots
82	26.05.2017	02.06.2017	Site 3	48°24.203'N 9°46.236‘E	0 – 20	Melolontha melolontha	3	2.0	00:57:51	34.8	36.1	2.61	0.35	2208.2	2290.2	0.45	0.06	-9.3	-9.7	-1.92	1.48	24	1002	collected in Blaubeuren-Weiler at 26.05.2017, since then kept in the lab at 18°C, fed with carrot pieces and grass roots
83	26.05.2017	02.06.2017	Site 3	48°24.203'N 9°46.236‘E	0 – 20	Melolontha melolontha	3	2.1	01:15:08	33.3	26.6	1.92	0.26	2992.8	2390.0	0.47	0.06	1.9	1.6	0.31	1.46	24	1002	collected in Blaubeuren-Weiler at 26.05.2017, since then kept in the lab at 18°C, fed with carrot pieces and grass roots
84	26.05.2017	02.06.2017	Site 3	48°24.203'N 9°46.236‘E	0 – 20	Melolontha melolontha	3	2.3	01:12:38	37.2	30.7	2.22	0.30	3330.0	2750.8	0.54	0.07	4.6	3.8	0.75	1.46	24	1002	collected in Blaubeuren-Weiler at 26.05.2017, since then kept in the lab at 18°C, fed with carrot pieces and grass roots
85	26.05.2017	02.06.2017	Site 3	48°24.203'N 9°46.236‘E	0 – 20	Melolontha melolontha	3	2.3	01:08:26	27.9	24.4	1.76	0.24	3341.4	2929.6	0.58	0.08	-0.6	-0.5	-0.10	1.46	24	1002	collected in Blaubeuren-Weiler at 26.05.2017, since then kept in the lab at 18°C, fed with carrot pieces and grass roots
86	26.05.2017	02.06.2017	Site 3	48°24.203'N 9°46.236‘E	0 – 20	Melolontha melolontha	3	2.1	01:05:12	23.6	21.7	1.57	0.22	2082.9	1916.8	0.38	0.05	-9.3	-8.6	-1.70	1.48	24	1002	collected in Blaubeuren-Weiler at 26.05.2017, since then kept in the lab at 18°C, fed with carrot pieces and grass roots
87	26.05.2017	02.06.2017	Site 3	48°24.203'N 9°46.236‘E	0 – 20	Melolontha melolontha	3	1.9	01:01:01	28.8	28.3	2.04	0.28	2922.3	2873.6	0.57	0.08	-11.2	-11.0	-2.17	1.49	24	1002	collected in Blaubeuren-Weiler at 26.05.2017, since then kept in the lab at 18°C, fed with carrot pieces and grass roots
88	26.05.2017	02.06.2017	Site 3	48°24.203'N 9°46.236‘E	0 – 20	Melolontha melolontha	3	2.0	00:55:28	28.7	31.0	2.24	0.30	2772.3	2998.9	0.59	0.08	-10.2	-11.1	-2.20	1.49	24	1002	collected in Blaubeuren-Weiler at 26.05.2017, since then kept in the lab at 18°C, fed with carrot pieces and grass roots
89	26.05.2017	02.06.2017	Site 3	48°24.203'N 9°46.236‘E	0 – 20	Melolontha melolontha	3	2.0	00:55:42	18.7	20.1	1.45	0.20	1830.1	1971.4	0.39	0.05	31.6	34.0	6.74	1.71	24	1002	collected in Blaubeuren-Weiler at 26.05.2017, since then kept in the lab at 18°C, fed with carrot pieces and grass roots
90	26.05.2017	02.06.2017	Site 3	48°24.203'N 9°46.236‘E	0 – 20	Melolontha melolontha	3	2.3	01:02:16	28.7	27.7	2.00	0.27	3463.9	3337.8	0.66	0.09	228.9	220.6	43.70	6.06	24	1002	collected in Blaubeuren-Weiler at 26.05.2017, since then kept in the lab at 18°C, fed with carrot pieces and grass roots
91	26.05.2017	02.06.2017	Site 3	48°24.203'N 9°46.236‘E	0 – 20	Melolontha melolontha	3	2.0	01:00:37	82.3	81.5	5.88	0.79	2856.4	2827.3	0.56	0.08	2.7	2.7	0.53	1.46	24	1002	collected in Blaubeuren-Weiler at 26.05.2017, since then kept in the lab at 18°C, fed with carrot pieces and grass roots
92	26.05.2017	02.06.2017	Site 3	48°24.203'N 9°46.236‘E	0 – 20	Melolontha melolontha	3	1.5	00:57:40	27.6	28.7	2.07	0.28	1853.0	1928.0	0.38	0.05	-2.7	-2.9	-0.56	1.46	24	1002	collected in Blaubeuren-Weiler at 26.05.2017, since then kept in the lab at 18°C, fed with carrot pieces and grass roots
93	26.05.2017	02.06.2017	Site 3	48°24.203'N 9°46.236‘E	0 – 20	Melolontha melolontha	3	2.3	00:56:59	32.9	34.6	2.50	0.34	3237.3	3408.7	0.68	0.09	83.2	87.6	17.36	2.75	24	1002	collected in Blaubeuren-Weiler at 26.05.2017, since then kept in the lab at 18°C, fed with carrot pieces and grass roots
94	26.05.2017	02.06.2017	Site 3	48°24.203'N 9°46.236‘E	0 – 20	Melolontha melolontha	3	2.1	01:00:19	29.7	29.5	2.13	0.29	2136.4	2125.2	0.42	0.06	7.5	7.5	1.48	1.48	24	1002	collected in Blaubeuren-Weiler at 26.05.2017, since then kept in the lab at 18°C, fed with carrot pieces and grass roots
95	26.05.2017	02.06.2017	Site 3	48°24.203'N 9°46.236‘E	0 – 20	Melolontha melolontha	3	2.6	00:56:34	27.8	29.5	2.13	0.29	4465.9	4736.9	0.94	0.13	1.0	1.0	0.20	1.47	24	1002	collected in Blaubeuren-Weiler at 26.05.2017, since then kept in the lab at 18°C, fed with carrot pieces and grass roots
96	26.05.2017	02.06.2017	Site 3	48°24.203'N 9°46.236‘E	0 – 20	Melolontha melolontha	3	2.0	00:54:19	32.6	36.0	2.60	0.35	2591.9	2863.1	0.57	0.08	15.8	17.5	3.46	1.54	24	1002	collected in Blaubeuren-Weiler at 26.05.2017, since then kept in the lab at 18°C, fed with carrot pieces and grass roots
97	26.05.2017	02.06.2017	Site 3	48°24.203'N 9°46.236‘E	0 – 20	Melolontha melolontha	3	2.2	00:58:26	22.4	23.0	1.66	0.23	1948.4	2000.6	0.40	0.05	-4.5	-4.6	-0.92	1.47	24	1002	collected in Blaubeuren-Weiler at 26.05.2017, since then kept in the lab at 18°C, fed with carrot pieces and grass roots
98	26.05.2017	02.06.2017	Site 3	48°24.203'N 9°46.236‘E	0 – 20	Melolontha melolontha	3	1.9	00:57:58	21.1	21.9	1.58	0.22	1776.1	1838.4	0.36	0.05	-3.9	-4.1	-0.81	1.47	24	1002	collected in Blaubeuren-Weiler at 26.05.2017, since then kept in the lab at 18°C, fed with carrot pieces and grass roots
99	26.05.2017	02.06.2017	Site 3	48°24.203'N 9°46.236‘E	0 – 20	Melolontha melolontha	3	1.8	01:00:38	37.6	37.2	2.69	0.36	2770.8	2741.9	0.54	0.07	7.4	7.3	1.45	1.48	24	1002	collected in Blaubeuren-Weiler at 26.05.2017, since then kept in the lab at 18°C, fed with carrot pieces and grass roots
100	26.05.2017	02.06.2017	Site 3	48°24.203'N 9°46.236‘E	0 – 20	Melolontha melolontha	3	2.5	00:56:29	40.1	42.6	3.08	0.42	3149.9	3346.0	0.66	0.09	-0.9	-1.0	-0.20	1.47	24	1002	collected in Blaubeuren-Weiler at 26.05.2017, since then kept in the lab at 18°C, fed with carrot pieces and grass roots
101	26.05.2017	02.06.2017	Site 3	48°24.203'N 9°46.236‘E	0 – 20	Melolontha melolontha	3	2.1	01:00:29	20.6	20.4	1.47	0.20	2064.0	2047.5	0.41	0.05	-1.0	-1.0	-0.20	1.47	24	1002	collected in Blaubeuren-Weiler at 26.05.2017, since then kept in the lab at 18°C, fed with carrot pieces and grass roots
102	26.05.2017	13.06.2017	Site 3	48°24.203'N 9°46.236‘E	0 – 20	Melolontha melolontha	3	2.2	00:57:43	6.2	6.5	0.47	0.06	1418.4	1474.5	0.29	0.04	8.8	9.1	1.81	1.70	24	1005	collected in Blaubeuren-Weiler at 26.05.2017, since then kept in the lab at 18°C, fed with carrot pieces and grass roots
103	26.05.2017	13.06.2017	Site 3	48°24.203'N 9°46.236‘E	0 – 20	Melolontha melolontha	3	1.7	01:01:30	11.6	11.3	0.82	0.11	3261.4	3181.9	0.63	0.09	15.6	15.2	3.02	1.73	24	1005	collected in Blaubeuren-Weiler at 26.05.2017, since then kept in the lab at 18°C, fed with carrot pieces and grass roots
104	26.05.2017	13.06.2017	Site 3	48°24.203'N 9°46.236‘E	0 – 20	Melolontha melolontha	3	1.9	01:15:36	17.8	14.1	1.02	0.14	1442.1	1144.5	0.23	0.03	-4.4	-3.5	-0.69	1.69	24	1005	collected in Blaubeuren-Weiler at 26.05.2017, since then kept in the lab at 18°C, fed with carrot pieces and grass roots
105	26.05.2017	13.06.2017	Site 3	48°24.203'N 9°46.236‘E	0 – 20	Melolontha melolontha	3	2.3	01:11:41	10.2	8.6	0.62	0.08	2237.7	1873.0	0.37	0.05	8.3	6.9	1.38	1.70	24	1005	collected in Blaubeuren-Weiler at 26.05.2017, since then kept in the lab at 18°C, fed with carrot pieces and grass roots
106	26.05.2017	13.06.2017	Site 3	48°24.203'N 9°46.236‘E	0 – 20	Melolontha melolontha	3	1.9	01:05:52	19.7	17.9	1.30	0.17	1581.4	1440.5	0.29	0.04	-4.4	-4.1	-0.81	1.69	24	1005	collected in Blaubeuren-Weiler at 26.05.2017, since then kept in the lab at 18°C, fed with carrot pieces and grass roots
107	26.05.2017	13.06.2017	Site 3	48°24.203'N 9°46.236‘E	0 – 20	Melolontha melolontha	3	2.2	01:05:16	14.5	13.3	0.97	0.13	2522.9	2319.3	0.46	0.06	2.9	2.6	0.53	1.69	24	1005	collected in Blaubeuren-Weiler at 26.05.2017, since then kept in the lab at 18°C, fed with carrot pieces and grass roots
108	26.05.2017	13.06.2017	Site 3	48°24.203'N 9°46.236‘E	0 – 20	Melolontha melolontha	3	2.1	01:02:33	14.3	13.7	0.99	0.13	1743.1	1672.1	0.33	0.04	-3.5	-3.4	-0.67	1.69	24	1005	collected in Blaubeuren-Weiler at 26.05.2017, since then kept in the lab at 18°C, fed with carrot pieces and grass roots
109	26.05.2017	13.06.2017	Site 3	48°24.203'N 9°46.236‘E	0 – 20	Melolontha melolontha	3	1.9	01:01:56	11.3	11.0	0.79	0.11	1366.3	1323.6	0.26	0.04	-3.5	-3.4	-0.67	1.69	24	1005	collected in Blaubeuren-Weiler at 26.05.2017, since then kept in the lab at 18°C, fed with carrot pieces and grass roots
110	26.05.2017	13.06.2017	Site 3	48°24.203'N 9°46.236‘E	0 – 20	Melolontha melolontha	3	2.3	01:00:38	16.1	15.9	1.15	0.16	1443.8	1428.8	0.28	0.04	4.0	4.0	0.79	1.69	24	1005	collected in Blaubeuren-Weiler at 26.05.2017, since then kept in the lab at 18°C, fed with carrot pieces and grass roots
111	26.05.2017	13.06.2017	Site 3	48°24.203'N 9°46.236‘E	0 – 20	Melolontha melolontha	3	2.4	01:00:34	64.9	64.3	4.66	0.63	2896.0	2868.9	0.57	0.08	-7.8	-7.7	-1.54	1.70	24	1005	collected in Blaubeuren-Weiler at 26.05.2017, since then kept in the lab at 18°C, fed with carrot pieces and grass roots
112	26.05.2017	13.06.2017	Site 3	48°24.203'N 9°46.236‘E	0 – 20	Melolontha melolontha	3	1.9	01:00:57	8.1	8.0	0.58	0.08	609.4	599.9	0.12	0.02	-3.0	-2.9	-0.58	1.69	24	1005	collected in Blaubeuren-Weiler at 26.05.2017, since then kept in the lab at 18°C, fed with carrot pieces and grass roots
113	26.05.2017	13.06.2017	Site 3	48°24.203'N 9°46.236‘E	0 – 20	Melolontha melolontha	3	2.6	00:59:59	16.2	16.2	1.18	0.16	1541.9	1542.3	0.31	0.04	-9.8	-9.8	-1.96	1.71	24	1005	collected in Blaubeuren-Weiler at 26.05.2017, since then kept in the lab at 18°C, fed with carrot pieces and grass roots
114	26.05.2017	13.06.2017	Site 3	48°24.203'N 9°46.236‘E	0 – 20	Melolontha melolontha	3	2.5	01:32:07	9.0	5.9	0.43	0.06	3412.4	2222.7	0.44	0.06	-11.8	-7.7	-1.52	1.70	24	1005	collected in Blaubeuren-Weiler at 26.05.2017, since then kept in the lab at 18°C, fed with carrot pieces and grass roots
115	26.05.2017	13.06.2017	Site 3	48°24.203'N 9°46.236‘E	0 – 20	Melolontha melolontha	3	1.8	01:27:58	19.7	13.4	0.97	0.13	3691.6	2518.0	0.50	0.07	-4.2	-2.8	-0.57	1.69	24	1005	collected in Blaubeuren-Weiler at 26.05.2017, since then kept in the lab at 18°C, fed with carrot pieces and grass roots
116	26.05.2017	13.06.2017	Site 3	48°24.203'N 9°46.236‘E	0 – 20	Melolontha melolontha	3	1.9	01:24:08	27.8	19.8	1.43	0.19	3737.0	2665.1	0.53	0.07	39.1	27.9	5.54	1.84	24	1005	collected in Blaubeuren-Weiler at 26.05.2017, since then kept in the lab at 18°C, fed with carrot pieces and grass roots
117	26.05.2017	13.06.2017	Site 3	48°24.203'N 9°46.236‘E	0 – 20	Melolontha melolontha	3	2.0	01:19:25	4.8	3.6	0.26	0.04	2096.2	1583.7	0.31	0.04	-2.9	-2.2	-0.43	1.69	24	1005	collected in Blaubeuren-Weiler at 26.05.2017, since then kept in the lab at 18°C, fed with carrot pieces and grass roots
118	26.05.2017	13.06.2017	Site 3	48°24.203'N 9°46.236‘E	0 – 20	Melolontha melolontha	3	2.6	01:15:29	22.2	17.7	1.28	0.17	2637.7	2096.7	0.42	0.06	-7.9	-6.3	-1.25	1.70	24	1005	collected in Blaubeuren-Weiler at 26.05.2017, since then kept in the lab at 18°C, fed with carrot pieces and grass roots
119	26.05.2017	13.06.2017	Site 3	48°24.203'N 9°46.236‘E	0 – 20	Melolontha melolontha	3	1.9	01:10:58	11.6	9.8	0.71	0.10	1959.5	1656.7	0.33	0.04	-5.5	-4.6	-0.92	1.69	24	1005	collected in Blaubeuren-Weiler at 26.05.2017, since then kept in the lab at 18°C, fed with carrot pieces and grass roots
120	26.05.2017	13.06.2017	Site 3	48°24.203'N 9°46.236‘E	0 – 20	Melolontha melolontha	3	2.2	01:07:00	20.0	18.0	1.30	0.17	1972.8	1766.7	0.35	0.05	-7.6	-6.8	-1.34	1.70	24	1005	collected in Blaubeuren-Weiler at 26.05.2017, since then kept in the lab at 18°C, fed with carrot pieces and grass roots
121	26.05.2017	13.06.2017	Site 3	48°24.203'N 9°46.236‘E	0 – 20	Melolontha melolontha	3	2.1	01:02:59	30.4	28.9	2.09	0.28	1723.5	1641.8	0.33	0.04	-3.4	-3.3	-0.65	1.69	24	1005	collected in Blaubeuren-Weiler at 26.05.2017, since then kept in the lab at 18°C, fed with carrot pieces and grass roots
122	26.05.2017	13.06.2017	Site 3	48°24.203'N 9°46.236‘E	0 – 20	Melolontha melolontha	3	2.3	00:59:10	12.1	12.2	0.89	0.12	2650.4	2687.7	0.53	0.07	39.8	40.3	8.01	2.00	24	1005	collected in Blaubeuren-Weiler at 26.05.2017, since then kept in the lab at 18°C, fed with carrot pieces and grass roots
124	26.05.2017	13.06.2017	Site 3	48°24.203'N 9°46.236‘E	0 – 20	Melolontha melolontha	3	2.3	01:02:22	11.6	11.1	0.81	0.11	2163.5	2081.4	0.41	0.06	-2.5	-2.5	-0.49	1.69	24	1005	collected in Blaubeuren-Weiler at 26.05.2017, since then kept in the lab at 18°C, fed with carrot pieces and grass roots
125	26.05.2017	13.06.2017	Site 3	48°24.203'N 9°46.236‘E	0 – 20	Melolontha melolontha	3	2.6	01:24:47	10.0	7.0	0.51	0.07	2377.0	1682.2	0.33	0.05	-8.9	-6.3	-1.25	1.70	24	1005	collected in Blaubeuren-Weiler at 26.05.2017, since then kept in the lab at 18°C, fed with carrot pieces and grass roots
126	26.05.2017	13.06.2017	Site 3	48°24.203'N 9°46.236‘E	0 – 20	Melolontha melolontha	3	2.1	01:18:20	18.7	14.3	1.04	0.14	1851.6	1418.3	0.28	0.04	-5.6	-4.3	-0.86	1.69	24	1005	collected in Blaubeuren-Weiler at 26.05.2017, since then kept in the lab at 18°C, fed with carrot pieces and grass roots
127	26.05.2017	13.06.2017	Site 3	48°24.203'N 9°46.236‘E	0 – 20	Melolontha melolontha	3	1.9	01:14:24	12.8	10.3	0.75	0.10	913.8	736.9	0.15	0.02	1.3	1.1	0.22	1.69	24	1005	collected in Blaubeuren-Weiler at 26.05.2017, since then kept in the lab at 18°C, fed with carrot pieces and grass roots
128	26.05.2017	13.06.2017	Site 3	48°24.203'N 9°46.236‘E	0 – 20	Melolontha melolontha	3	1.6	01:10:21	15.2	12.9	0.94	0.13	1971.1	1681.1	0.33	0.05	85.3	72.8	14.46	2.57	24	1005	collected in Blaubeuren-Weiler at 26.05.2017, since then kept in the lab at 18°C, fed with carrot pieces and grass roots

## Sheet: CH4 fluxes
RunID	SamplingDate	LocationID_1	PlotID	Species	DevStage	IncubationStart_hh:mm:ss	IncubationStop_hh:mm:ss	IncubationTime_hh:mm:ss	IncubationTime_min	GCMeasurementDate	VialCH4_ppm	BlankCH4_ppm	VialCH4cor_ppm	CH4_ppm h-1	VialCH4STD_ppm	BlankCH4STD_ppm	VialCH4corError_ppm	MW_µg µmol-1	R_L kPa K−1 mol−1	AirPressure_kPa	Volume_L	AirTemp_°C	AirTemp_K	A = P * V	B = R * T	A/B_µMol h-1 L-1 air	FinalFlux_µg h-1	∂y/∂p	∂y/∂V	∂y/∂ (dC/dt)	∂y/∂T	(σ_T)^2	(σ_p)^2	(σ_V)^2	(σ_(dC/dt))^2	∂y/∂p*σ	∂y/∂V*σ	∂y/∂(dC/dT)*σ	∂y/∂T*σ	FinalFluxError_µg h-1	FinalFluxError_%	Remarks
1	11.04.2017	Blaubeuren-Weiler	1	Melolontha melolontha	larva	00:00:11	00:58:12	00:58:01	58	19.04.2017	29.60	1.95	27.65	28.60	0.10	0.01	0.10	16.04	8.3145	101.6	0.111	17.4	290.5	2905.76	2415.35	1.20	2.14	0.00012	100.05223	0.00151	0.00001	4.00	100.00	0.00010	0.01022	0.01194	0.01001	0.00002	0.00006	0.29	13	The air sample values were used as blanks since real blanks were not available for that day.	Air pressure values were used from the next weather station. No measurement in the field.	Air temperature is the average of 6 measurements with the HH2 meter and the WET sensor.
2	11.04.2017	Blaubeuren-Weiler	1	Melolontha melolontha	larva	00:04:45	01:01:30	00:56:45	57	19.04.2017	55.78	1.95	53.83	56.92	0.17	0.01	0.17	16.04	8.3145	101.6	0.111	17.4	290.5	5782.59	2415.35	2.39	4.26	0.00047	396.23476	0.00151	0.00006	4.00	100.00	0.00010	0.02912	0.04729	0.03962	0.00004	0.00023	0.57	13	The air sample values were used as blanks since real blanks were not available for that day.	Air pressure values were used from the next weather station. No measurement in the field.	Air temperature is the average of 6 measurements with the HH2 meter and the WET sensor.
3	11.04.2017	Blaubeuren-Weiler	1	Melolontha melolontha	larva	00:19:42	01:22:06	01:02:24	62	19.04.2017	2.32	1.95	0.37	0.36	0.03	0.01	0.03	16.04	8.3145	101.6	0.111	17.4	290.5	36.36	2415.35	0.02	0.03	0.00000	0.01566	0.00151	0.00000	4.00	100.00	0.00010	0.00112	0.00000	0.00000	0.00000	0.00000	0.00	16	The air sample values were used as blanks since real blanks were not available for that day.	Air pressure values were used from the next weather station. No measurement in the field.	Air temperature is the average of 6 measurements with the HH2 meter and the WET sensor.
4	11.04.2017	Blaubeuren-Weiler	2	Melolontha melolontha	larva	00:00:12	00:59:31	00:59:19	59	19.04.2017	23.61	1.95	21.66	21.91	0.08	0.01	0.08	16.04	8.3145	101.6	0.111	17.4	290.5	2226.13	2415.35	0.92	1.64	0.00007	58.72305	0.00151	0.00001	4.00	100.00	0.00010	0.00662	0.00701	0.00587	0.00001	0.00003	0.22	13	The air sample values were used as blanks since real blanks were not available for that day.	Air pressure values were used from the next weather station. No measurement in the field.	Air temperature is the average of 6 measurements with the HH2 meter and the WET sensor.
5	11.04.2017	Blaubeuren-Weiler	2	Melolontha melolontha	larva	00:02:24	01:01:03	00:58:39	59	19.04.2017	9.39	1.95	7.44	7.61	0.04	0.01	0.04	16.04	8.3145	101.6	0.111	17.4	290.5	773.19	2415.35	0.32	0.57	0.00001	7.08404	0.00151	0.00000	4.00	100.00	0.00010	0.00182	0.00085	0.00071	0.00000	0.00000	0.08	13	The air sample values were used as blanks since real blanks were not available for that day.	Air pressure values were used from the next weather station. No measurement in the field.	Air temperature is the average of 6 measurements with the HH2 meter and the WET sensor.
6	11.04.2017	Blaubeuren-Weiler	2	Melolontha melolontha	larva	00:05:40	01:02:23	00:56:43	57	19.04.2017	10.18	1.95	8.23	8.71	0.05	0.01	0.05	16.04	8.3145	101.6	0.111	17.4	290.5	884.98	2415.35	0.37	0.65	0.00001	9.28062	0.00151	0.00000	4.00	100.00	0.00010	0.00272	0.00111	0.00093	0.00000	0.00001	0.09	13	The air sample values were used as blanks since real blanks were not available for that day.	Air pressure values were used from the next weather station. No measurement in the field.	Air temperature is the average of 6 measurements with the HH2 meter and the WET sensor.
7	11.04.2017	Blaubeuren-Weiler	2	Melolontha melolontha	larva	00:07:49	01:03:42	00:55:53	56	19.04.2017	13.86	1.95	11.91	12.79	0.05	0.01	0.05	16.04	8.3145	101.6	0.111	17.4	290.5	1299.51	2415.35	0.54	0.96	0.00002	20.01107	0.00151	0.00000	4.00	100.00	0.00010	0.00272	0.00239	0.00200	0.00000	0.00001	0.13	13	The air sample values were used as blanks since real blanks were not available for that day.	Air pressure values were used from the next weather station. No measurement in the field.	Air temperature is the average of 6 measurements with the HH2 meter and the WET sensor.
8	11.04.2017	Blaubeuren-Weiler	3	Melolontha melolontha	larva	00:00:16	01:07:12	01:06:56	67	19.04.2017	23.93	1.95	21.98	19.70	0.08	0.01	0.08	16.04	8.3145	101.6	0.111	17.4	290.5	2001.58	2415.35	0.83	1.48	0.00006	47.47381	0.00151	0.00001	4.00	100.00	0.00010	0.00662	0.00567	0.00475	0.00001	0.00003	0.20	13	The air sample values were used as blanks since real blanks were not available for that day.	Air pressure values were used from the next weather station. No measurement in the field.	Air temperature is the average of 6 measurements with the HH2 meter and the WET sensor.
9	11.04.2017	Blaubeuren-Weiler	3	Melolontha melolontha	larva	00:07:23	01:08:42	01:01:19	61	19.04.2017	32.58	1.95	30.63	29.97	0.11	0.01	0.11	16.04	8.3145	101.6	0.111	17.4	290.5	3045.23	2415.35	1.26	2.24	0.00013	109.88721	0.00151	0.00002	4.00	100.00	0.00010	0.01232	0.01312	0.01099	0.00002	0.00006	0.30	13	The air sample values were used as blanks since real blanks were not available for that day.	Air pressure values were used from the next weather station. No measurement in the field.	Air temperature is the average of 6 measurements with the HH2 meter and the WET sensor.
10	11.04.2017	Blaubeuren-Weiler	3	Melolontha melolontha	larva	00:09:10	01:09:58	01:00:48	61	19.04.2017	13.10	1.95	11.16	11.01	0.05	0.01	0.05	16.04	8.3145	101.6	0.111	17.4	290.5	1118.61	2415.35	0.46	0.82	0.00002	14.82735	0.00151	0.00000	4.00	100.00	0.00010	0.00272	0.00177	0.00148	0.00000	0.00001	0.11	13	The air sample values were used as blanks since real blanks were not available for that day.	Air pressure values were used from the next weather station. No measurement in the field.	Air temperature is the average of 6 measurements with the HH2 meter and the WET sensor.
11	11.04.2017	Blaubeuren-Weiler	3	Melolontha melolontha	larva	00:15:16	01:11:09	00:55:53	56	19.04.2017	9.16	1.95	7.21	7.74	0.04	0.01	0.04	16.04	8.3145	101.6	0.111	17.4	290.5	786.66	2415.35	0.33	0.58	0.00001	7.33307	0.00151	0.00000	4.00	100.00	0.00010	0.00182	0.00088	0.00073	0.00000	0.00000	0.08	13	The air sample values were used as blanks since real blanks were not available for that day.	Air pressure values were used from the next weather station. No measurement in the field.	Air temperature is the average of 6 measurements with the HH2 meter and the WET sensor.
12	11.04.2017	Blaubeuren-Weiler	3	Melolontha melolontha	larva	00:18:33	01:12:25	00:53:52	54	19.04.2017	5.68	1.95	3.74	4.16	0.04	0.01	0.04	16.04	8.3145	101.6	0.111	17.4	290.5	422.76	2415.35	0.18	0.31	0.00000	2.11790	0.00151	0.00000	4.00	100.00	0.00010	0.00182	0.00025	0.00021	0.00000	0.00000	0.04	13	The air sample values were used as blanks since real blanks were not available for that day.	Air pressure values were used from the next weather station. No measurement in the field.	Air temperature is the average of 6 measurements with the HH2 meter and the WET sensor.
13	11.04.2017	Blaubeuren-Weiler	3	Melolontha melolontha	larva	00:27:23	01:13:32	00:46:09	46	19.04.2017	13.66	1.95	11.72	15.23	0.05	0.01	0.05	16.04	8.3145	101.6	0.111	17.4	290.5	1547.59	2415.35	0.64	1.14	0.00003	28.38056	0.00151	0.00000	4.00	100.00	0.00010	0.00272	0.00339	0.00284	0.00000	0.00002	0.15	13	The air sample values were used as blanks since real blanks were not available for that day.	Air pressure values were used from the next weather station. No measurement in the field.	Air temperature is the average of 6 measurements with the HH2 meter and the WET sensor.
14	11.04.2017	Blaubeuren-Weiler	3	Melolontha melolontha	pupa	00:29:00	01:15:08	00:46:08	46	19.04.2017	2.33	1.95	0.38	0.50	0.03	0.01	0.03	16.04	8.3145	101.6	0.111	17.4	290.5	50.53	2415.35	0.02	0.04	0.00000	0.03026	0.00151	0.00000	4.00	100.00	0.00010	0.00112	0.00000	0.00000	0.00000	0.00000	0.01	15	The air sample values were used as blanks since real blanks were not available for that day.	Air pressure values were used from the next weather station. No measurement in the field.	Air temperature is the average of 6 measurements with the HH2 meter and the WET sensor.
15	11.04.2017	Blaubeuren-Weiler	4	Melolontha melolontha	larva	00:00:40	01:01:01	01:00:21	60	19.04.2017	12.10	1.95	10.15	10.09	0.05	0.01	0.05	16.04	8.3145	101.6	0.111	17.4	290.5	1025.05	2415.35	0.42	0.76	0.00001	12.45085	0.00151	0.00000	4.00	100.00	0.00010	0.00272	0.00149	0.00125	0.00000	0.00001	0.10	13	The air sample values were used as blanks since real blanks were not available for that day.	Air pressure values were used from the next weather station. No measurement in the field.	Air temperature is the average of 6 measurements with the HH2 meter and the WET sensor.
16	11.04.2017	Blaubeuren-Weiler	4	Melolontha melolontha	larva	00:02:44	01:02:21	00:59:37	60	19.04.2017	14.60	1.95	12.65	12.73	0.06	0.01	0.06	16.04	8.3145	101.6	0.111	17.4	290.5	1293.58	2415.35	0.54	0.95	0.00002	19.82857	0.00151	0.00000	4.00	100.00	0.00010	0.00382	0.00237	0.00198	0.00001	0.00001	0.13	13	The air sample values were used as blanks since real blanks were not available for that day.	Air pressure values were used from the next weather station. No measurement in the field.	Air temperature is the average of 6 measurements with the HH2 meter and the WET sensor.
17	11.04.2017	Blaubeuren-Weiler	4	Melolontha melolontha	larva	00:07:40	01:05:43	00:58:03	58	19.04.2017	21.23	1.95	19.28	19.93	0.07	0.01	0.07	16.04	8.3145	101.6	0.111	17.4	290.5	2024.59	2415.35	0.84	1.49	0.00006	48.57158	0.00151	0.00001	4.00	100.00	0.00010	0.00512	0.00580	0.00486	0.00001	0.00003	0.20	13	The air sample values were used as blanks since real blanks were not available for that day.	Air pressure values were used from the next weather station. No measurement in the field.	Air temperature is the average of 6 measurements with the HH2 meter and the WET sensor.
18	11.04.2017	Blaubeuren-Weiler	4	Melolontha melolontha	larva	00:12:23	01:13:08	01:00:45	61	19.04.2017	4.63	1.95	2.68	2.65	0.04	0.01	0.04	16.04	8.3145	101.6	0.111	17.4	290.5	269.04	2415.35	0.11	0.20	0.00000	0.85771	0.00151	0.00000	4.00	100.00	0.00010	0.00182	0.00010	0.00009	0.00000	0.00000	0.03	13	The air sample values were used as blanks since real blanks were not available for that day.	Air pressure values were used from the next weather station. No measurement in the field.	Air temperature is the average of 6 measurements with the HH2 meter and the WET sensor.
19	11.04.2017	Blaubeuren-Weiler	4	Melolontha melolontha	larva	00:15:58	01:14:20	00:58:22	58	19.04.2017	15.53	1.95	13.58	13.96	0.06	0.01	0.06	16.04	8.3145	101.6	0.111	17.4	290.5	1418.68	2415.35	0.59	1.05	0.00003	23.84937	0.00151	0.00000	4.00	100.00	0.00010	0.00382	0.00285	0.00238	0.00001	0.00001	0.14	13	The air sample values were used as blanks since real blanks were not available for that day.	Air pressure values were used from the next weather station. No measurement in the field.	Air temperature is the average of 6 measurements with the HH2 meter and the WET sensor.
20	11.04.2017	Blaubeuren-Weiler	4	Melolontha melolontha	larva	00:21:57	01:22:42	01:00:45	61	19.04.2017	12.47	1.95	10.52	10.39	0.05	0.01	0.05	16.04	8.3145	101.6	0.111	17.4	290.5	1056.03	2415.35	0.44	0.78	0.00002	13.21468	0.00151	0.00000	4.00	100.00	0.00010	0.00272	0.00158	0.00132	0.00000	0.00001	0.10	13	The air sample values were used as blanks since real blanks were not available for that day.	Air pressure values were used from the next weather station. No measurement in the field.	Air temperature is the average of 6 measurements with the HH2 meter and the WET sensor.
21	11.04.2017	Blaubeuren-Weiler	4	Melolontha melolontha	larva	00:23:36	01:24:09	01:00:33	61	19.04.2017	39.90	1.95	37.95	37.61	0.13	0.01	0.13	16.04	8.3145	101.6	0.111	17.4	290.5	3821.08	2415.35	1.58	2.82	0.00021	173.01336	0.00151	0.00003	4.00	100.00	0.00010	0.01712	0.02065	0.01730	0.00003	0.00010	0.38	13	The air sample values were used as blanks since real blanks were not available for that day.	Air pressure values were used from the next weather station. No measurement in the field.	Air temperature is the average of 6 measurements with the HH2 meter and the WET sensor.
22	11.04.2017	Blaubeuren-Weiler	4	Melolontha melolontha	larva	00:29:28	01:25:55	00:56:27	56	19.04.2017	21.81	1.95	19.86	21.11	0.08	0.01	0.08	16.04	8.3145	101.6	0.111	17.4	290.5	2145.12	2415.35	0.89	1.58	0.00007	54.52673	0.00151	0.00001	4.00	100.00	0.00010	0.00662	0.00651	0.00545	0.00001	0.00003	0.21	13	The air sample values were used as blanks since real blanks were not available for that day.	Air pressure values were used from the next weather station. No measurement in the field.	Air temperature is the average of 6 measurements with the HH2 meter and the WET sensor.
23	11.04.2017	Blaubeuren-Weiler	4	Melolontha melolontha	larva	00:32:00	01:27:47	00:55:47	56	19.04.2017	11.20	1.95	9.25	9.95	0.05	0.01	0.05	16.04	8.3145	101.6	0.111	17.4	290.5	1011.02	2415.35	0.42	0.75	0.00001	12.11221	0.00151	0.00000	4.00	100.00	0.00010	0.00272	0.00145	0.00121	0.00000	0.00001	0.10	13	The air sample values were used as blanks since real blanks were not available for that day.	Air pressure values were used from the next weather station. No measurement in the field.	Air temperature is the average of 6 measurements with the HH2 meter and the WET sensor.
24	11.04.2017	Blaubeuren-Weiler	5	Melolontha melolontha	larva	00:00:36	01:00:09	00:59:33	60	19.04.2017	17.59	1.95	15.64	15.76	0.06	0.01	0.06	16.04	8.3145	101.6	0.111	17.4	290.5	1601.04	2415.35	0.66	1.18	0.00004	30.37479	0.00151	0.00000	4.00	100.00	0.00010	0.00382	0.00363	0.00304	0.00001	0.00002	0.16	13	The air sample values were used as blanks since real blanks were not available for that day.	Air pressure values were used from the next weather station. No measurement in the field.	Air temperature is the average of 6 measurements with the HH2 meter and the WET sensor.
25	11.04.2017	Blaubeuren-Weiler	5	Melolontha melolontha	larva	00:01:57	01:01:02	00:59:05	59	19.04.2017	6.87	1.95	4.92	5.00	0.04	0.01	0.04	16.04	8.3145	101.6	0.111	17.4	290.5	507.55	2415.35	0.21	0.37	0.00000	3.05256	0.00151	0.00000	4.00	100.00	0.00010	0.00182	0.00036	0.00031	0.00000	0.00000	0.05	13	The air sample values were used as blanks since real blanks were not available for that day.	Air pressure values were used from the next weather station. No measurement in the field.	Air temperature is the average of 6 measurements with the HH2 meter and the WET sensor.
26	11.04.2017	Blaubeuren-Weiler	5	Melolontha melolontha	larva	00:03:17	01:02:09	00:58:52	59	19.04.2017	13.34	1.95	11.39	11.61	0.05	0.01	0.05	16.04	8.3145	101.6	0.111	17.4	290.5	1179.55	2415.35	0.49	0.87	0.00002	16.48705	0.00151	0.00000	4.00	100.00	0.00010	0.00272	0.00197	0.00165	0.00000	0.00001	0.12	13	The air sample values were used as blanks since real blanks were not available for that day.	Air pressure values were used from the next weather station. No measurement in the field.	Air temperature is the average of 6 measurements with the HH2 meter and the WET sensor.
27	11.05.2017	Burkheim	1	Melolontha spp.	larva	00:00:00	01:01:54	01:01:54	62	01.06.2017	4.55	2.22	2.33	2.26	0.03	0.25	0.26	16.04	8.3145	97.7	0.111	26.0	299.2	220.39	2487.27	0.09	0.16	0.00000	0.54275	0.00131	0.00000	4.00	100.00	0.00010	0.06561	0.00007	0.00005	0.00009	0.00000	0.03	18
28	11.05.2017	Burkheim	1	Melolontha spp.	larva	00:05:46	01:04:38	00:58:52	59	01.06.2017	7.17	2.22	4.95	5.05	0.03	0.25	0.26	16.04	8.3145	97.7	0.111	26.0	299.2	492.95	2487.27	0.20	0.35	0.00000	2.71536	0.00131	0.00000	4.00	100.00	0.00010	0.06579	0.00035	0.00027	0.00009	0.00000	0.05	15
29	11.05.2017	Burkheim	1	Melolontha spp.	larva	00:09:23	01:06:38	00:57:15	57	01.06.2017	19.64	2.22	17.42	18.26	0.05	0.25	0.26	16.04	8.3145	97.7	0.111	26.0	299.2	1784.01	2487.27	0.72	1.28	0.00005	35.56445	0.00131	0.00000	4.00	100.00	0.00010	0.06775	0.00459	0.00356	0.00009	0.00002	0.18	14
30	11.05.2017	Burkheim	1	Melolontha spp.	larva	00:17:54	01:15:38	00:57:44	58	01.06.2017	17.12	2.22	14.90	15.49	0.05	0.25	0.26	16.04	8.3145	97.7	0.111	26.0	299.2	1513.21	2487.27	0.61	1.08	0.00003	25.58719	0.00131	0.00000	4.00	100.00	0.00010	0.06720	0.00330	0.00256	0.00009	0.00001	0.15	14
31	11.05.2017	Burkheim	1	Melolontha spp.	larva	00:23:01	01:23:22	01:00:21	60	01.06.2017	17.99	2.22	15.77	15.68	0.05	0.25	0.26	16.04	8.3145	97.7	0.111	26.0	299.2	1532.01	2487.27	0.62	1.10	0.00003	26.22674	0.00131	0.00000	4.00	100.00	0.00010	0.06738	0.00339	0.00262	0.00009	0.00001	0.15	14
32	11.05.2017	Burkheim	1	Melolontha spp.	faeces	00:02:14	00:57:08	00:54:54	55	01.06.2017	2.67	2.22	0.45	0.50	0.03	0.25	0.26	16.04	8.3145	97.7	0.111	26.0	299.2	48.54	2487.27	0.02	0.03	0.00000	0.02633	0.00131	0.00000	4.00	100.00	0.00010	0.06553	0.00000	0.00000	0.00009	0.00000	0.02	53	This measurement did not really work in the field. Discard.
33	11.05.2017	Burkheim	1	Melolontha spp.	faeces	00:04:41	00:58:34	00:53:53	54	01.06.2017	3.46	2.22	1.24	1.38	0.03	0.25	0.26	16.04	8.3145	97.7	0.111	26.0	299.2	135.27	2487.27	0.05	0.10	0.00000	0.20446	0.00131	0.00000	4.00	100.00	0.00010	0.06555	0.00003	0.00002	0.00009	0.00000	0.02	23	This measurement did not really work in the field. Discard.
34	11.05.2017	Burkheim	1	Melolontha spp.	faeces	00:06:39	00:59:46	00:53:07	53	01.06.2017	7.57	2.22	5.35	6.05	0.03	0.25	0.26	16.04	8.3145	97.7	0.111	26.0	299.2	590.62	2487.27	0.24	0.42	0.00001	3.89801	0.00131	0.00000	4.00	100.00	0.00010	0.06582	0.00050	0.00039	0.00009	0.00000	0.06	14	This measurement did not really work in the field. Discard.
35	11.05.2017	Burkheim	1	Melolontha spp.	faeces	00:15:44	01:15:35	00:59:51	60	01.06.2017	6.51	2.22	4.29	4.30	0.03	0.25	0.26	16.04	8.3145	97.7	0.111	26.0	299.2	420.17	2487.27	0.17	0.30	0.00000	1.97275	0.00131	0.00000	4.00	100.00	0.00010	0.06573	0.00025	0.00020	0.00009	0.00000	0.04	15	This measurement did not really work in the field. Discard.
36	11.05.2017	Burkheim	1	Melolontha spp.	faeces	00:23:36	01:24:26	01:00:50	61	01.06.2017	5.81	2.22	3.59	3.54	0.03	0.25	0.26	16.04	8.3145	97.7	0.111	26.0	299.2	346.20	2487.27	0.14	0.25	0.00000	1.33931	0.00131	0.00000	4.00	100.00	0.00010	0.06568	0.00017	0.00013	0.00009	0.00000	0.04	15	This measurement did not really work in the field. Discard.
37	11.05.2017	Burkheim	3	Melolontha spp.	larva	00:00:00	00:58:20	00:58:20	58	01.06.2017	13.57	2.22	11.35	11.68	0.04	0.25	0.26	16.04	8.3145	97.7	0.111	26.0	299.2	1140.70	2487.27	0.46	0.82	0.00002	14.54001	0.00131	0.00000	4.00	100.00	0.00010	0.06656	0.00188	0.00145	0.00009	0.00001	0.11	14
38	11.05.2017	Burkheim	3	Melolontha spp.	larva	00:04:15	00:59:26	00:55:11	55	01.06.2017	2.19	2.22	-0.03	-0.03	0.03	0.25	0.26	16.04	8.3145	97.7	0.111	26.0	299.2	-2.75	2487.27	0.00	0.00	0.00000	0.00008	0.00131	0.00000	4.00	100.00	0.00010	0.06551	0.00000	0.00000	0.00009	0.00000	0.02	-909
39	11.05.2017	Burkheim	3	Melolontha spp.	beetle	00:06:00	01:00:54	00:54:54	55	01.06.2017	2.37	2.22	0.15	0.16	0.03	0.25	0.26	16.04	8.3145	97.7	0.111	26.0	299.2	15.90	2487.27	0.01	0.01	0.00000	0.00282	0.00131	0.00000	4.00	100.00	0.00010	0.06552	0.00000	0.00000	0.00009	0.00000	0.02	158
40	11.05.2017	Burkheim	3	Melolontha spp.	larva	00:19:51	01:02:17	00:42:26	42	01.06.2017	6.06	2.22	3.84	5.43	0.03	0.25	0.26	16.04	8.3145	97.7	0.111	26.0	299.2	530.39	2487.27	0.21	0.38	0.00000	3.14352	0.00131	0.00000	4.00	100.00	0.00010	0.06570	0.00041	0.00031	0.00009	0.00000	0.05	14
41	11.05.2017	Burkheim	3	unknown	larva	00:24:04	01:03:42	00:39:38	40	01.06.2017	1.98	2.22	-0.24	-0.36	0.03	0.25	0.26	16.04	8.3145	97.7	0.111	26.0	299.2	-35.52	2487.27	-0.01	-0.03	0.00000	0.01410	0.00131	0.00000	4.00	100.00	0.00010	0.06551	0.00000	0.00000	0.00009	0.00000	0.02	-72
42	11.05.2017	Burkheim	3	Melolontha spp.	larva	00:30:50	01:04:58	00:34:08	34	01.06.2017	14.10	2.22	11.88	20.89	0.04	0.25	0.26	16.04	8.3145	97.7	0.111	26.0	299.2	2041.00	2487.27	0.82	1.46	0.00006	46.54872	0.00131	0.00001	4.00	100.00	0.00010	0.06665	0.00601	0.00465	0.00009	0.00003	0.20	14
43	26.05.2017	Blaubeuren-Weiler	1	Melolontha melolontha	larva	00:00:00	01:02:48	01:02:48	63	01.06.2017	62.93	2.00	62.78	59.98	0.15	0.15	0.21	16.04	8.3145	96.2	0.111	27.0	300.2	5769.71	2495.59	2.31	4.12	0.00049	369.51436	0.00127	0.00005	4.00	100.00	0.00010	0.04596	0.04920	0.03695	0.00006	0.00020	0.57	14
44	26.05.2017	Blaubeuren-Weiler	1	Melolontha melolontha	larva	00:02:03	01:06:19	01:04:16	64	01.06.2017	GC failure	2.00	#WERT!	#WERT!				16.04	8.3145	96.2	0.111	27.0	300.2	#WERT!	2495.59	#WERT!	#WERT!	#WERT!	#WERT!	0.00127	#WERT!	4.00	100.00	0.00010	0.00000	#WERT!	#WERT!	0.00000	#WERT!	#WERT!	#WERT!	GC failure
45	26.05.2017	Blaubeuren-Weiler	1	Melolontha melolontha	larva	00:04:45	01:07:00	01:02:15	62	01.06.2017	109.04	2.00	107.05	103.18	0.27	0.15	0.30	16.04	8.3145	96.2	0.111	27.0	300.2	9925.78	2495.59	3.98	7.08	0.00146	1093.58573	0.00127	0.00015	4.00	100.00	0.00010	0.09248	0.14560	0.10936	0.00012	0.00060	0.98	14
46	26.05.2017	Blaubeuren-Weiler	1	Melolontha melolontha	larva	00:06:50	01:07:53	01:01:03	61	01.06.2017	20.24	2.00	18.25	17.94	0.06	0.15	0.16	16.04	8.3145	96.2	0.111	27.0	300.2	1725.38	2495.59	0.69	1.23	0.00004	33.04383	0.00127	0.00000	4.00	100.00	0.00010	0.02514	0.00440	0.00330	0.00003	0.00002	0.17	14
47	26.05.2017	Blaubeuren-Weiler	1	Melolontha melolontha	larva	00:09:10	01:09:05	00:59:55	60	01.06.2017	83.21	2.00	81.21	81.33	0.20	0.15	0.25	16.04	8.3145	96.2	0.111	27.0	300.2	7823.67	2495.59	3.14	5.58	0.00090	679.43006	0.00127	0.00009	4.00	100.00	0.00010	0.06335	0.09046	0.06794	0.00008	0.00037	0.77	14
48	26.05.2017	Blaubeuren-Weiler	1	Melolontha melolontha	larva	00:13:46	01:10:17	00:56:31	57	01.06.2017	84.69	2.00	82.70	87.79	0.21	0.15	0.25	16.04	8.3145	96.2	0.111	27.0	300.2	8445.76	2495.59	3.38	6.03	0.00105	791.77356	0.00127	0.00011	4.00	100.00	0.00010	0.06481	0.10541	0.07918	0.00008	0.00043	0.83	14
49	26.05.2017	Blaubeuren-Weiler	1	Melolontha melolontha	larva	00:17:38	01:25:35	01:07:57	68	01.06.2017	42.98	2.00	40.99	36.19	0.11	0.15	0.18	16.04	8.3145	96.2	0.111	27.0	300.2	3481.69	2495.59	1.40	2.48	0.00018	134.55650	0.00127	0.00002	4.00	100.00	0.00010	0.03357	0.01791	0.01346	0.00004	0.00007	0.34	14
50	26.05.2017	Blaubeuren-Weiler	1	Melolontha melolontha	larva	00:21:10	01:26:34	01:05:24	65	01.06.2017	16.75	2.00	14.76	13.54	0.05	0.15	0.16	16.04	8.3145	96.2	0.111	27.0	300.2	1302.31	2495.59	0.52	0.93	0.00003	18.82571	0.00127	0.00000	4.00	100.00	0.00010	0.02438	0.00251	0.00188	0.00003	0.00001	0.13	14
51	26.05.2017	Blaubeuren-Weiler	1	Melolontha melolontha	larva	00:24:40	01:27:34	01:02:54	63	01.06.2017	85.07	2.00	83.07	79.24	0.21	0.15	0.26	16.04	8.3145	96.2	0.111	27.0	300.2	7623.32	2495.59	3.05	5.44	0.00086	645.07767	0.00127	0.00009	4.00	100.00	0.00010	0.06518	0.08588	0.06451	0.00008	0.00035	0.75	14
52	26.05.2017	Blaubeuren-Weiler	1	Melolontha melolontha	larva	00:28:20	01:28:28	01:00:08	60	01.06.2017	89.71	2.00	87.71	87.52	0.22	0.15	0.26	16.04	8.3145	96.2	0.111	27.0	300.2	8419.11	2495.59	3.37	6.01	0.00105	786.78348	0.00127	0.00011	4.00	100.00	0.00010	0.06994	0.10475	0.07868	0.00009	0.00043	0.83	14
53	26.05.2017	Blaubeuren-Weiler	2	Melolontha melolontha	larva	00:00:00	01:00:46	01:00:46	61	01.06.2017	79.02	2.00	77.03	76.05	0.19	0.15	0.24	16.04	8.3145	96.2	0.111	27.0	300.2	7316.34	2495.59	2.93	5.22	0.00079	594.17041	0.00127	0.00008	4.00	100.00	0.00010	0.05936	0.07911	0.05942	0.00008	0.00033	0.72	14
54	26.05.2017	Blaubeuren-Weiler	2	Melolontha melolontha	larva	00:01:06	01:01:51	01:00:45	61	01.06.2017	60.67	2.00	58.68	57.95	0.15	0.15	0.21	16.04	8.3145	96.2	0.111	27.0	300.2	5574.94	2495.59	2.23	3.98	0.00046	344.98789	0.00127	0.00005	4.00	100.00	0.00010	0.04433	0.04593	0.03450	0.00006	0.00019	0.55	14
55	26.05.2017	Blaubeuren-Weiler	2	Melolontha melolontha	larva	00:03:14	01:03:57	01:00:43	61	01.06.2017	72.79	2.00	70.80	69.96	0.18	0.15	0.23	16.04	8.3145	96.2	0.111	27.0	300.2	6730.40	2495.59	2.70	4.80	0.00067	502.81090	0.00127	0.00007	4.00	100.00	0.00010	0.05382	0.06694	0.05028	0.00007	0.00028	0.66	14
56	26.05.2017	Blaubeuren-Weiler	2	Melolontha melolontha	larva	00:07:33	01:04:54	00:57:21	57	01.06.2017	37.41	2.00	35.41	37.05	0.09	0.15	0.18	16.04	8.3145	96.2	0.111	27.0	300.2	3564.34	2495.59	1.43	2.54	0.00019	141.02058	0.00127	0.00002	4.00	100.00	0.00010	0.03094	0.01877	0.01410	0.00004	0.00008	0.35	14
57	26.05.2017	Blaubeuren-Weiler	2	Melolontha melolontha	larva	00:09:18	01:05:39	00:56:21	56	01.06.2017	56.68	2.00	54.69	58.23	0.14	0.15	0.20	16.04	8.3145	96.2	0.111	27.0	300.2	5601.46	2495.59	2.24	4.00	0.00046	348.27807	0.00127	0.00005	4.00	100.00	0.00010	0.04158	0.04637	0.03483	0.00005	0.00019	0.55	14
58	26.05.2017	Blaubeuren-Weiler	2	unknown	larva	00:14:48	01:06:26	00:51:38	52	01.06.2017	1.86	2.00	-0.14	-0.16	0.03	0.15	0.15	16.04	8.3145	96.2	0.111	27.0	300.2	-15.47	2495.59	-0.01	-0.01	0.00000	0.00266	0.00127	0.00000	4.00	100.00	0.00010	0.02275	0.00000	0.00000	0.00003	0.00000	0.01	-95
59	26.05.2017	Blaubeuren-Weiler	2	Melolontha melolontha	larva	00:18:13	01:07:07	00:48:54	49	01.06.2017	45.46	2.00	43.47	53.33	0.11	0.15	0.19	16.04	8.3145	96.2	0.111	27.0	300.2	5130.74	2495.59	2.06	3.66	0.00039	292.20236	0.00127	0.00004	4.00	100.00	0.00010	0.03486	0.03890	0.02922	0.00004	0.00016	0.50	14
60	26.05.2017	Blaubeuren-Weiler	2	Melolontha melolontha	larva	00:20:45	01:07:50	00:47:05	47	01.06.2017	37.68	2.00	35.69	45.48	0.09	0.15	0.18	16.04	8.3145	96.2	0.111	27.0	300.2	4375.23	2495.59	1.75	3.12	0.00028	212.48334	0.00127	0.00003	4.00	100.00	0.00010	0.03106	0.02829	0.02125	0.00004	0.00012	0.43	14
61	26.05.2017	Blaubeuren-Weiler	2	Melolontha melolontha	larva	00:22:35	01:09:00	00:46:25	46	01.06.2017	45.32	2.00	43.32	56.00	0.11	0.15	0.19	16.04	8.3145	96.2	0.111	27.0	300.2	5387.43	2495.59	2.16	3.84	0.00043	322.17086	0.00127	0.00004	4.00	100.00	0.00010	0.03478	0.04289	0.03222	0.00004	0.00018	0.53	14
62	26.05.2017	Blaubeuren-Weiler	2	Melolontha melolontha	larva	00:27:05	01:09:40	00:42:35	43	01.06.2017	40.91	2.00	38.92	54.84	0.10	0.15	0.18	16.04	8.3145	96.2	0.111	27.0	300.2	5275.38	2495.59	2.11	3.76	0.00041	308.90881	0.00127	0.00004	4.00	100.00	0.00010	0.03255	0.04113	0.03089	0.00004	0.00017	0.52	14
63	02.06.2017	Lab	na	Melolontha melolontha	larva	00:00:00	01:06:07	01:06:07	66	17.07.2017	48.50	2.30	46.20	41.93	0.18	0.56	0.59	16.04	8.3145	100.2	0.111	24.0	297.2	4201.36	2470.64	1.70	3.03	0.00025	199.90747	0.00140	0.00003	4.00	100.00	0.00010	0.34459	0.02453	0.01999	0.00048	0.00011	0.41	14
64	02.06.2017	Lab	na	Melolontha melolontha	larva	00:04:22	01:08:53	01:04:31	65	17.07.2017	24.17	2.30	21.87	20.34	0.10	0.56	0.57	16.04	8.3145	100.2	0.111	24.0	297.2	2038.08	2470.64	0.82	1.47	0.00006	47.04272	0.00140	0.00001	4.00	100.00	0.00010	0.32132	0.00577	0.00470	0.00045	0.00003	0.20	14
65	02.06.2017	Lab	na	Melolontha melolontha	larva	00:11:23	01:11:05	00:59:42	60	17.07.2017	32.83	2.30	30.53	30.68	0.13	0.56	0.57	16.04	8.3145	100.2	0.111	24.0	297.2	3074.64	2470.64	1.24	2.22	0.00013	107.06213	0.00140	0.00001	4.00	100.00	0.00010	0.32781	0.01314	0.01071	0.00046	0.00006	0.30	14
66	02.06.2017	Lab	na	Melolontha melolontha	larva	00:20:28	01:16:56	00:56:28	56	17.07.2017	25.14	2.30	22.84	24.27	0.10	0.56	0.57	16.04	8.3145	100.2	0.111	24.0	297.2	2431.69	2470.64	0.98	1.75	0.00008	66.96762	0.00140	0.00001	4.00	100.00	0.00010	0.32195	0.00822	0.00670	0.00045	0.00004	0.24	14
67	02.06.2017	Lab	na	Melolontha melolontha	larva	00:27:08	01:26:00	00:58:52	59	17.07.2017	31.57	2.30	29.27	29.83	0.12	0.56	0.57	16.04	8.3145	100.2	0.111	24.0	297.2	2988.82	2470.64	1.21	2.15	0.00012	101.16914	0.00140	0.00001	4.00	100.00	0.00010	0.32674	0.01242	0.01012	0.00046	0.00006	0.29	14
68	02.06.2017	Lab	na	Melolontha melolontha	larva	00:34:03	01:32:11	00:58:08	58	17.07.2017	17.30	2.30	15.00	15.48	0.07	0.56	0.56	16.04	8.3145	100.2	0.111	24.0	297.2	1551.26	2470.64	0.63	1.12	0.00003	27.25319	0.00140	0.00000	4.00	100.00	0.00010	0.31757	0.00334	0.00273	0.00044	0.00002	0.16	14
69	02.06.2017	Lab	na	Melolontha melolontha	larva	00:39:31	01:35:30	00:55:59	56	17.07.2017	23.26	2.30	20.96	22.46	0.09	0.56	0.57	16.04	8.3145	100.2	0.111	24.0	297.2	2250.41	2470.64	0.91	1.62	0.00007	57.35525	0.00140	0.00001	4.00	100.00	0.00010	0.32075	0.00704	0.00574	0.00045	0.00003	0.22	14
70	02.06.2017	Lab	na	Melolontha melolontha	larva	00:00:00	01:04:25	01:04:25	64	17.07.2017	19.01	2.30	16.71	15.56	0.08	0.56	0.56	16.04	8.3145	100.2	0.111	24.0	297.2	1559.56	2470.64	0.63	1.12	0.00003	27.54574	0.00140	0.00000	4.00	100.00	0.00010	0.31839	0.00338	0.00275	0.00045	0.00002	0.16	14
71	02.06.2017	Lab	na	Melolontha melolontha	larva	00:06:34	01:06:28	00:59:54	60	17.07.2017	21.64	2.30	19.34	19.38	0.09	0.56	0.57	16.04	8.3145	100.2	0.111	24.0	297.2	1941.54	2470.64	0.79	1.40	0.00005	42.69129	0.00140	0.00001	4.00	100.00	0.00010	0.31980	0.00524	0.00427	0.00045	0.00002	0.19	14
72	02.06.2017	Lab	na	Melolontha melolontha	larva	00:12:38	01:12:15	00:59:37	60	17.07.2017	33.06	2.30	30.76	30.96	0.13	0.56	0.57	16.04	8.3145	100.2	0.111	24.0	297.2	3102.03	2470.64	1.26	2.24	0.00013	108.97835	0.00140	0.00002	4.00	100.00	0.00010	0.32801	0.01337	0.01090	0.00046	0.00006	0.30	14
73	02.06.2017	Lab	na	Melolontha melolontha	larva	00:18:21	01:18:08	00:59:47	60	17.07.2017	30.13	2.30	27.83	27.93	0.12	0.56	0.57	16.04	8.3145	100.2	0.111	24.0	297.2	2798.59	2470.64	1.13	2.02	0.00011	88.70063	0.00140	0.00001	4.00	100.00	0.00010	0.32558	0.01089	0.00887	0.00046	0.00005	0.27	14
74	02.06.2017	Lab	na	Melolontha melolontha	larva	00:30:00	01:31:00	01:01:00	61	17.07.2017	21.95	2.30	19.65	19.32	0.09	0.56	0.57	16.04	8.3145	100.2	0.111	24.0	297.2	1936.19	2470.64	0.78	1.40	0.00005	42.45672	0.00140	0.00001	4.00	100.00	0.00010	0.31997	0.00521	0.00425	0.00045	0.00002	0.19	14
75	02.06.2017	Lab	na	Melolontha melolontha	larva	00:36:09	01:33:14	00:57:05	57	17.07.2017	25.71	2.30	23.41	24.60	0.10	0.56	0.57	16.04	8.3145	100.2	0.111	24.0	297.2	2465.36	2470.64	1.00	1.78	0.00008	68.83518	0.00140	0.00001	4.00	100.00	0.00010	0.32233	0.00845	0.00688	0.00045	0.00004	0.24	14
76	02.06.2017	Lab	na	Melolontha melolontha	larva	00:00:00	00:57:10	00:57:10	57	17.07.2017	47.41	2.30	45.11	47.34	0.18	0.56	0.59	16.04	8.3145	100.2	0.111	24.0	297.2	4743.63	2470.64	1.92	3.42	0.00031	254.84134	0.00140	0.00004	4.00	100.00	0.00010	0.34320	0.03127	0.02548	0.00048	0.00014	0.46	14
77	02.06.2017	Lab	na	Melolontha melolontha	larva	00:05:45	01:03:17	00:57:32	58	17.07.2017	55.25	2.30	52.95	55.22	0.20	0.56	0.59	16.04	8.3145	100.2	0.111	24.0	297.2	5532.77	2470.64	2.24	3.99	0.00043	346.68389	0.00140	0.00005	4.00	100.00	0.00010	0.35379	0.04254	0.03467	0.00050	0.00019	0.54	14
78	02.06.2017	Lab	na	Melolontha melolontha	larva	00:12:40	01:15:20	01:02:40	63	17.07.2017	39.34	2.30	37.04	35.46	0.15	0.56	0.58	16.04	8.3145	100.2	0.111	24.0	297.2	3553.45	2470.64	1.44	2.56	0.00018	143.00456	0.00140	0.00002	4.00	100.00	0.00010	0.33399	0.01755	0.01430	0.00047	0.00008	0.35	14
79	02.06.2017	Lab	na	Melolontha melolontha	larva	00:19:03	01:17:03	00:58:00	58	17.07.2017	10.18	2.30	7.88	8.15	0.05	0.56	0.56	16.04	8.3145	100.2	0.111	24.0	297.2	816.63	2470.64	0.33	0.59	0.00001	7.55256	0.00140	0.00000	4.00	100.00	0.00010	0.31500	0.00093	0.00076	0.00044	0.00000	0.09	15
80	02.06.2017	Lab	na	Melolontha melolontha	larva	00:25:26	01:26:58	01:01:32	62	17.07.2017	21.25	2.30	18.95	18.47	0.09	0.56	0.57	16.04	8.3145	100.2	0.111	24.0	297.2	1851.03	2470.64	0.75	1.33	0.00005	38.80408	0.00140	0.00001	4.00	100.00	0.00010	0.31957	0.00476	0.00388	0.00045	0.00002	0.18	14
81	02.06.2017	Lab	na	Melolontha melolontha	larva	00:32:04	01:30:10	00:58:06	58	17.07.2017	30.73	2.30	28.43	29.36	0.12	0.56	0.57	16.04	8.3145	100.2	0.111	24.0	297.2	2942.21	2470.64	1.19	2.12	0.00012	98.03859	0.00140	0.00001	4.00	100.00	0.00010	0.32606	0.01203	0.00980	0.00046	0.00005	0.29	14
82	02.06.2017	Lab	na	Melolontha melolontha	larva	00:38:05	01:35:56	00:57:51	58	17.07.2017	37.10	2.30	34.80	36.09	0.14	0.56	0.58	16.04	8.3145	100.2	0.111	24.0	297.2	3616.26	2470.64	1.46	2.61	0.00018	148.10473	0.00140	0.00002	4.00	100.00	0.00010	0.33174	0.01818	0.01481	0.00046	0.00008	0.35	14
83	02.06.2017	Lab	na	Melolontha melolontha	larva	00:00:00	01:15:08	01:15:08	75	17.07.2017	35.62	2.30	33.32	26.61	0.14	0.56	0.57	16.04	8.3145	100.2	0.111	24.0	297.2	2666.24	2470.64	1.08	1.92	0.00010	80.50950	0.00140	0.00001	4.00	100.00	0.00010	0.33033	0.00988	0.00805	0.00046	0.00004	0.26	14
84	02.06.2017	Lab	na	Melolontha melolontha	larva	00:05:17	01:17:55	01:12:38	73	17.07.2017	39.48	2.30	37.18	30.72	0.15	0.56	0.58	16.04	8.3145	100.2	0.111	24.0	297.2	3077.64	2470.64	1.25	2.22	0.00013	107.27174	0.00140	0.00001	4.00	100.00	0.00010	0.33414	0.01316	0.01073	0.00047	0.00006	0.30	14
85	02.06.2017	Lab	na	Melolontha melolontha	larva	00:11:13	01:19:39	01:08:26	68	17.07.2017	30.15	2.30	27.85	24.42	0.12	0.56	0.57	16.04	8.3145	100.2	0.111	24.0	297.2	2446.76	2470.64	0.99	1.76	0.00008	67.80050	0.00140	0.00001	4.00	100.00	0.00010	0.32559	0.00832	0.00678	0.00046	0.00004	0.24	14
86	02.06.2017	Lab	na	Melolontha melolontha	larva	00:17:30	01:22:42	01:05:12	65	17.07.2017	25.90	2.30	23.60	21.72	0.10	0.56	0.57	16.04	8.3145	100.2	0.111	24.0	297.2	2176.50	2470.64	0.88	1.57	0.00007	53.64965	0.00140	0.00001	4.00	100.00	0.00010	0.32246	0.00658	0.00536	0.00045	0.00003	0.22	14
87	02.06.2017	Lab	na	Melolontha melolontha	larva	00:23:36	01:24:37	01:01:01	61	17.07.2017	31.07	2.30	28.77	28.29	0.12	0.56	0.57	16.04	8.3145	100.2	0.111	24.0	297.2	2834.37	2470.64	1.15	2.04	0.00011	90.98342	0.00140	0.00001	4.00	100.00	0.00010	0.32633	0.01117	0.00910	0.00046	0.00005	0.28	14
88	02.06.2017	Lab	na	Melolontha melolontha	larva	00:30:47	01:26:15	00:55:28	55	17.07.2017	31.00	2.30	28.70	31.05	0.12	0.56	0.57	16.04	8.3145	100.2	0.111	24.0	297.2	3111.03	2470.64	1.26	2.24	0.00013	109.61162	0.00140	0.00002	4.00	100.00	0.00010	0.32628	0.01345	0.01096	0.00046	0.00006	0.30	14
89	02.06.2017	Lab	na	Melolontha melolontha	larva	00:35:41	01:31:23	00:55:42	56	17.07.2017	21.01	2.30	18.71	20.15	0.09	0.56	0.57	16.04	8.3145	100.2	0.111	24.0	297.2	2018.98	2470.64	0.82	1.45	0.00006	46.16494	0.00140	0.00001	4.00	100.00	0.00010	0.31944	0.00567	0.00462	0.00045	0.00003	0.20	14
90	02.06.2017	Lab	na	Melolontha melolontha	larva	00:00:00	01:02:16	01:02:16	62	17.07.2017	31.00	2.30	28.70	27.66	0.12	0.56	0.57	16.04	8.3145	100.2	0.111	24.0	297.2	2771.22	2470.64	1.12	2.00	0.00011	86.97438	0.00140	0.00001	4.00	100.00	0.00010	0.32628	0.01067	0.00870	0.00046	0.00005	0.27	14
91	02.06.2017	Lab	na	Melolontha melolontha	larva	00:06:04	01:06:41	01:00:37	61	17.07.2017	84.59	2.30	82.29	81.46	0.31	0.56	0.64	16.04	8.3145	100.2	0.111	24.0	297.2	8161.85	2470.64	3.30	5.88	0.00093	754.44123	0.00140	0.00011	4.00	100.00	0.00010	0.40778	0.09258	0.07544	0.00057	0.00042	0.79	13
92	02.06.2017	Lab	na	Melolontha melolontha	larva	00:12:51	01:10:31	00:57:40	58	17.07.2017	29.86	2.30	27.56	28.67	0.12	0.56	0.57	16.04	8.3145	100.2	0.111	24.0	297.2	2873.03	2470.64	1.16	2.07	0.00011	93.48230	0.00140	0.00001	4.00	100.00	0.00010	0.32536	0.01147	0.00935	0.00046	0.00005	0.28	14
93	02.06.2017	Lab	na	Melolontha melolontha	larva	00:18:22	01:15:21	00:56:59	57	17.07.2017	35.18	2.30	32.88	34.63	0.13	0.56	0.57	16.04	8.3145	100.2	0.111	24.0	297.2	3469.43	2470.64	1.40	2.50	0.00017	136.32126	0.00140	0.00002	4.00	100.00	0.00010	0.32992	0.01673	0.01363	0.00046	0.00008	0.34	14
94	02.06.2017	Lab	na	Melolontha melolontha	larva	00:24:39	01:24:58	01:00:19	60	17.07.2017	31.98	2.30	29.68	29.52	0.12	0.56	0.57	16.04	8.3145	100.2	0.111	24.0	297.2	2957.87	2470.64	1.20	2.13	0.00012	99.08446	0.00140	0.00001	4.00	100.00	0.00010	0.32708	0.01216	0.00991	0.00046	0.00006	0.29	14
95	02.06.2017	Lab	na	Melolontha melolontha	larva	00:30:18	01:26:52	00:56:34	57	17.07.2017	30.08	2.30	27.78	29.47	0.12	0.56	0.57	16.04	8.3145	100.2	0.111	24.0	297.2	2952.60	2470.64	1.20	2.13	0.00012	98.73170	0.00140	0.00001	4.00	100.00	0.00010	0.32554	0.01212	0.00987	0.00046	0.00006	0.29	14
96	02.06.2017	Lab	na	Melolontha melolontha	larva	00:36:22	01:30:41	00:54:19	54	17.07.2017	34.88	2.30	32.58	35.99	0.13	0.56	0.57	16.04	8.3145	100.2	0.111	24.0	297.2	3606.17	2470.64	1.46	2.60	0.00018	147.27884	0.00140	0.00002	4.00	100.00	0.00010	0.32964	0.01807	0.01473	0.00046	0.00008	0.35	14
97	02.06.2017	Lab	na	Melolontha melolontha	larva	00:42:14	01:40:40	00:58:26	58	17.07.2017	24.73	2.30	22.43	23.03	0.10	0.56	0.57	16.04	8.3145	100.2	0.111	24.0	297.2	2307.25	2470.64	0.93	1.66	0.00007	60.28894	0.00140	0.00001	4.00	100.00	0.00010	0.32168	0.00740	0.00603	0.00045	0.00003	0.23	14
98	02.06.2017	Lab	na	Melolontha melolontha	larva	00:47:57	01:45:55	00:57:58	58	17.07.2017	23.44	2.30	21.14	21.88	0.09	0.56	0.57	16.04	8.3145	100.2	0.111	24.0	297.2	2192.29	2470.64	0.89	1.58	0.00007	54.43057	0.00140	0.00001	4.00	100.00	0.00010	0.32086	0.00668	0.00544	0.00045	0.00003	0.22	14
99	02.06.2017	Lab	na	Melolontha melolontha	larva	00:54:20	01:54:58	01:00:38	61	17.07.2017	39.91	2.30	37.61	37.22	0.15	0.56	0.58	16.04	8.3145	100.2	0.111	24.0	297.2	3729.28	2470.64	1.51	2.69	0.00019	157.50635	0.00140	0.00002	4.00	100.00	0.00010	0.33459	0.01933	0.01575	0.00047	0.00009	0.36	14
100	02.06.2017	Lab	na	Melolontha melolontha	larva	01:00:00	01:56:29	00:56:29	56	17.07.2017	42.44	2.30	40.14	42.64	0.16	0.56	0.58	16.04	8.3145	100.2	0.111	24.0	297.2	4272.37	2470.64	1.73	3.08	0.00025	206.72212	0.00140	0.00003	4.00	100.00	0.00010	0.33733	0.02537	0.02067	0.00047	0.00012	0.42	14
101	02.06.2017	Lab	na	Melolontha melolontha	larva	01:05:07	02:05:36	01:00:29	60	17.07.2017	22.88	2.30	20.58	20.41	0.09	0.56	0.57	16.04	8.3145	100.2	0.111	24.0	297.2	2045.16	2470.64	0.83	1.47	0.00006	47.36994	0.00140	0.00001	4.00	100.00	0.00010	0.32052	0.00581	0.00474	0.00045	0.00003	0.20	14
102	13.06.2017	Lab	na	Melolontha melolontha	larva	00:10:27	01:08:10	00:57:43	58	17.07.2017	8.22	2.01	6.21	6.45	0.05	0.10	0.11	16.04	8.3145	100.5	0.111	24.0	297.2	648.63	2470.64	0.26	0.47	0.00001	4.76471	0.00141	0.00000	4.00	100.00	0.00010	0.01145	0.00058	0.00048	0.00002	0.00000	0.06	14
103	13.06.2017	Lab	na	Melolontha melolontha	larva	00:18:16	01:19:46	01:01:30	62	17.07.2017	13.56	2.01	11.56	11.28	0.06	0.10	0.11	16.04	8.3145	100.5	0.111	24.0	297.2	1133.23	2470.64	0.46	0.82	0.00002	14.54401	0.00141	0.00000	4.00	100.00	0.00010	0.01299	0.00177	0.00145	0.00002	0.00001	0.11	13
104	13.06.2017	Lab	na	Melolontha melolontha	larva	00:24:36	01:40:12	01:15:36	76	17.07.2017	19.76	2.01	17.75	14.09	0.08	0.10	0.13	16.04	8.3145	100.5	0.111	24.0	297.2	1416.07	2470.64	0.57	1.02	0.00003	22.70991	0.00141	0.00000	4.00	100.00	0.00010	0.01570	0.00277	0.00227	0.00002	0.00001	0.14	13
105	13.06.2017	Lab	na	Melolontha melolontha	larva	00:30:19	01:42:00	01:11:41	72	17.07.2017	12.25	2.01	10.25	8.58	0.06	0.10	0.11	16.04	8.3145	100.5	0.111	24.0	297.2	861.93	2470.64	0.35	0.62	0.00001	8.41389	0.00141	0.00000	4.00	100.00	0.00010	0.01254	0.00103	0.00084	0.00002	0.00000	0.08	14
106	13.06.2017	Lab	na	Melolontha melolontha	larva	00:37:52	01:43:44	01:05:52	66	17.07.2017	21.68	2.01	19.68	17.93	0.09	0.10	0.13	16.04	8.3145	100.5	0.111	24.0	297.2	1801.50	2470.64	0.73	1.30	0.00004	36.75509	0.00141	0.00001	4.00	100.00	0.00010	0.01675	0.00448	0.00368	0.00002	0.00002	0.17	13
107	13.06.2017	Lab	na	Melolontha melolontha	larva	00:00:00	01:05:16	01:05:16	65	17.07.2017	16.51	2.01	14.50	13.33	0.07	0.10	0.12	16.04	8.3145	100.5	0.111	24.0	297.2	1339.56	2470.64	0.54	0.97	0.00002	20.32240	0.00141	0.00000	4.00	100.00	0.00010	0.01415	0.00248	0.00203	0.00002	0.00001	0.13	13
108	13.06.2017	Lab	na	Melolontha melolontha	larva	00:04:53	01:07:26	01:02:33	63	17.07.2017	16.28	2.01	14.27	13.69	0.07	0.10	0.12	16.04	8.3145	100.5	0.111	24.0	297.2	1375.59	2470.64	0.56	0.99	0.00003	21.43020	0.00141	0.00000	4.00	100.00	0.00010	0.01405	0.00261	0.00214	0.00002	0.00001	0.13	13
109	13.06.2017	Lab	na	Melolontha melolontha	larva	00:10:34	01:12:30	01:01:56	62	17.07.2017	13.33	2.01	11.32	10.97	0.06	0.10	0.11	16.04	8.3145	100.5	0.111	24.0	297.2	1102.06	2470.64	0.45	0.79	0.00002	13.75506	0.00141	0.00000	4.00	100.00	0.00010	0.01290	0.00168	0.00138	0.00002	0.00001	0.11	13
110	13.06.2017	Lab	na	Melolontha melolontha	larva	00:16:17	01:16:55	01:00:38	61	17.07.2017	18.10	2.01	16.09	15.92	0.08	0.10	0.12	16.04	8.3145	100.5	0.111	24.0	297.2	1600.38	2470.64	0.65	1.15	0.00004	29.00654	0.00141	0.00000	4.00	100.00	0.00010	0.01488	0.00354	0.00290	0.00002	0.00002	0.16	13
111	13.06.2017	Lab	na	Melolontha melolontha	larva	00:22:07	01:22:41	01:00:34	61	17.07.2017	66.89	2.01	64.89	64.28	0.25	0.10	0.26	16.04	8.3145	100.5	0.111	24.0	297.2	6460.00	2470.64	2.61	4.66	0.00058	472.62169	0.00141	0.00007	4.00	100.00	0.00010	0.06943	0.05765	0.04726	0.00010	0.00026	0.63	13
112	13.06.2017	Lab	na	Melolontha melolontha	larva	00:28:24	01:29:21	01:00:57	61	17.07.2017	10.13	2.01	8.13	8.00	0.05	0.10	0.11	16.04	8.3145	100.5	0.111	24.0	297.2	804.16	2470.64	0.33	0.58	0.00001	7.32380	0.00141	0.00000	4.00	100.00	0.00010	0.01192	0.00089	0.00073	0.00002	0.00000	0.08	14
113	13.06.2017	Lab	na	Melolontha melolontha	larva	00:33:52	01:33:51	00:59:59	60	17.07.2017	18.23	2.01	16.22	16.23	0.08	0.10	0.12	16.04	8.3145	100.5	0.111	24.0	297.2	1630.98	2470.64	0.66	1.18	0.00004	30.12636	0.00141	0.00000	4.00	100.00	0.00010	0.01494	0.00368	0.00301	0.00002	0.00002	0.16	13
114	13.06.2017	Lab	na	Melolontha melolontha	larva	00:08:53	01:41:00	01:32:07	92	17.07.2017	11.03	2.01	9.03	5.88	0.06	0.10	0.11	16.04	8.3145	100.5	0.111	24.0	297.2	590.84	2470.64	0.24	0.43	0.00000	3.95362	0.00141	0.00000	4.00	100.00	0.00010	0.01217	0.00048	0.00040	0.00002	0.00000	0.06	14
115	13.06.2017	Lab	na	Melolontha melolontha	larva	00:14:32	01:42:30	01:27:58	88	17.07.2017	21.69	2.01	19.68	13.42	0.09	0.10	0.13	16.04	8.3145	100.5	0.111	24.0	297.2	1348.99	2470.64	0.55	0.97	0.00003	20.60944	0.00141	0.00000	4.00	100.00	0.00010	0.01675	0.00251	0.00206	0.00002	0.00001	0.13	13
116	13.06.2017	Lab	na	Melolontha melolontha	larva	00:19:50	01:43:58	01:24:08	84	17.07.2017	29.78	2.01	27.77	19.81	0.11	0.10	0.15	16.04	8.3145	100.5	0.111	24.0	297.2	1990.58	2470.64	0.81	1.43	0.00005	44.87542	0.00141	0.00001	4.00	100.00	0.00010	0.02223	0.00547	0.00449	0.00003	0.00003	0.19	13
117	13.06.2017	Lab	na	Melolontha melolontha	larva	00:26:04	01:45:29	01:19:25	79	17.07.2017	6.80	2.01	4.79	3.62	0.05	0.10	0.11	16.04	8.3145	100.5	0.111	24.0	297.2	363.72	2470.64	0.15	0.26	0.00000	1.49824	0.00141	0.00000	4.00	100.00	0.00010	0.01117	0.00018	0.00015	0.00002	0.00000	0.04	14
118	13.06.2017	Lab	na	Melolontha melolontha	larva	00:31:29	01:46:58	01:15:29	75	17.07.2017	24.23	2.01	22.22	17.66	0.10	0.10	0.14	16.04	8.3145	100.5	0.111	24.0	297.2	1775.03	2470.64	0.72	1.28	0.00004	35.68281	0.00141	0.00000	4.00	100.00	0.00010	0.01829	0.00435	0.00357	0.00003	0.00002	0.17	13
119	13.06.2017	Lab	na	Melolontha melolontha	larva	00:37:25	01:48:23	01:10:58	71	17.07.2017	13.62	2.01	11.61	9.82	0.06	0.10	0.11	16.04	8.3145	100.5	0.111	24.0	297.2	986.54	2470.64	0.40	0.71	0.00001	11.02251	0.00141	0.00000	4.00	100.00	0.00010	0.01301	0.00134	0.00110	0.00002	0.00001	0.10	13
120	13.06.2017	Lab	na	Melolontha melolontha	larva	00:00:00	01:07:00	01:07:00	67	17.07.2017	22.05	2.01	20.04	17.95	0.09	0.10	0.13	16.04	8.3145	100.5	0.111	24.0	297.2	1804.00	2470.64	0.73	1.30	0.00004	36.85731	0.00141	0.00001	4.00	100.00	0.00010	0.01696	0.00450	0.00369	0.00002	0.00002	0.17	13
121	13.06.2017	Lab	na	Melolontha melolontha	larva	00:05:43	01:08:42	01:02:59	63	17.07.2017	32.37	2.01	30.36	28.92	0.12	0.10	0.16	16.04	8.3145	100.5	0.111	24.0	297.2	2906.68	2470.64	1.18	2.09	0.00012	95.68488	0.00141	0.00001	4.00	100.00	0.00010	0.02435	0.01167	0.00957	0.00003	0.00005	0.28	13
122	13.06.2017	Lab	na	Melolontha melolontha	larva	00:11:03	01:10:13	00:59:10	59	17.07.2017	14.07	2.01	12.07	12.24	0.06	0.10	0.11	16.04	8.3145	100.5	0.111	24.0	297.2	1229.84	2470.64	0.50	0.89	0.00002	17.12941	0.00141	0.00000	4.00	100.00	0.00010	0.01317	0.00209	0.00171	0.00002	0.00001	0.12	13
123	13.06.2017	Lab	na	Melolontha melolontha	larva	00:16:54	01:15:32	00:58:38	59	17.07.2017	1.66	2.01	-0.35	-0.36	0.04	0.10	0.10	16.04	8.3145	100.5	0.111	24.0	297.2	-35.99	2470.64	-0.01	-0.03	0.00000	0.01467	0.00141	0.00000	4.00	100.00	0.00010	0.01060	0.00000	0.00000	0.00001	0.00000	0.01	-32	GC failure
124	13.06.2017	Lab	na	Melolontha melolontha	larva	00:00:00	01:02:22	01:02:22	62	17.07.2017	13.59	2.01	11.59	11.15	0.06	0.10	0.11	16.04	8.3145	100.5	0.111	24.0	297.2	1120.22	2470.64	0.45	0.81	0.00002	14.21190	0.00141	0.00000	4.00	100.00	0.00010	0.01300	0.00173	0.00142	0.00002	0.00001	0.11	13
125	13.06.2017	Lab	na	Melolontha melolontha	larva	00:06:04	01:30:51	01:24:47	85	17.07.2017	11.96	2.01	9.95	7.04	0.06	0.10	0.11	16.04	8.3145	100.5	0.111	24.0	297.2	707.75	2470.64	0.29	0.51	0.00001	5.67296	0.00141	0.00000	4.00	100.00	0.00010	0.01245	0.00069	0.00057	0.00002	0.00000	0.07	14
126	13.06.2017	Lab	na	Melolontha melolontha	larva	00:17:18	01:35:38	01:18:20	78	17.07.2017	20.70	2.01	18.69	14.32	0.08	0.10	0.13	16.04	8.3145	100.5	0.111	24.0	297.2	1438.95	2470.64	0.58	1.04	0.00003	23.44981	0.00141	0.00000	4.00	100.00	0.00010	0.01620	0.00286	0.00234	0.00002	0.00001	0.14	13
127	13.06.2017	Lab	na	Melolontha melolontha	larva	00:22:54	01:37:18	01:14:24	74	17.07.2017	14.82	2.01	12.82	10.34	0.07	0.10	0.12	16.04	8.3145	100.5	0.111	24.0	297.2	1038.73	2470.64	0.42	0.75	0.00001	12.21956	0.00141	0.00000	4.00	100.00	0.00010	0.01346	0.00149	0.00122	0.00002	0.00001	0.10	13
128	13.06.2017	Lab	na	Melolontha melolontha	larva	00:28:14	01:38:35	01:10:21	70	17.07.2017	17.17	2.01	15.17	12.94	0.07	0.10	0.12	16.04	8.3145	100.5	0.111	24.0	297.2	1300.04	2470.64	0.53	0.94	0.00002	19.14075	0.00141	0.00000	4.00	100.00	0.00010	0.01445	0.00233	0.00191	0.00002	0.00001	0.13	13
129	13.06.2017	Lab	na	Melolontha melolontha	larva	00:38:56	01:40:00	01:01:04	61	17.07.2017	1.93	2.01	-0.07	-0.07	0.04	0.10	0.10	16.04	8.3145	100.5	0.111	24.0	297.2	-7.32	2470.64	0.00	-0.01	0.00000	0.00061	0.00141	0.00000	4.00	100.00	0.00010	0.01062	0.00000	0.00000	0.00001	0.00000	0.01	-142	GC failure
130	01.08.2017	Weiterstadt	1	Melolontha hippocastani	pupa	00:00:00	00:58:10	00:58:10	58	22.08.2017	1.84	1.93	-0.09	-0.09	0.06	0.06	0.09	16.04	8.3145	100.3	0.111	22.0	295.2	-9.25	2454.01	0.00	-0.01	0.00000	0.00098	0.00142	0.00000	4.00	100.00	0.00010	0.00750	0.00000	0.00000	0.00001	0.00000	0.01	-95	The air sample values were used as blanks since real blanks were not available for that day.
131	01.08.2017	Weiterstadt	1	Melolontha hippocastani	pupa	00:16:21	01:12:21	00:56:00	56	22.08.2017	2.03	1.93	0.11	0.11	0.06	0.06	0.09	16.04	8.3145	100.3	0.111	22.0	295.2	11.49	2454.01	0.00	0.01	0.00000	0.00151	0.00142	0.00000	4.00	100.00	0.00010	0.00752	0.00000	0.00000	0.00001	0.00000	0.01	77	The air sample values were used as blanks since real blanks were not available for that day.
132	01.08.2017	Weiterstadt	1	Melolontha hippocastani	pupa	00:24:58	01:13:50	00:48:52	49	22.08.2017	1.73	1.93	-0.19	-0.24	0.06	0.06	0.09	16.04	8.3145	100.3	0.111	22.0	295.2	-23.88	2454.01	-0.01	-0.02	0.00000	0.00655	0.00142	0.00000	4.00	100.00	0.00010	0.00749	0.00000	0.00000	0.00001	0.00000	0.01	-39	The air sample values were used as blanks since real blanks were not available for that day.
133	01.08.2017	Weiterstadt	1	Melolontha hippocastani	larva	00:27:34	01:15:08	00:47:34	48	22.08.2017	1.97	1.93	0.05	0.06	0.06	0.06	0.09	16.04	8.3145	100.3	0.111	22.0	295.2	5.70	2454.01	0.00	0.00	0.00000	0.00037	0.00142	0.00000	4.00	100.00	0.00010	0.00752	0.00000	0.00000	0.00001	0.00000	0.01	153	The air sample values were used as blanks since real blanks were not available for that day.
134	01.08.2017	Weiterstadt	test	Melolontha hippocastani	pupa	00:00:00	01:00:00	01:00:00	60	22.08.2017	1.97	1.93	0.05	0.05	0.06	0.06	0.09	16.04	8.3145	100.3	0.111	22.0	295.2	4.89	2454.01	0.00	0.00	0.00000	0.00028	0.00142	0.00000	4.00	100.00	0.00010	0.00752	0.00000	0.00000	0.00001	0.00000	0.01	178	Excavated outside a plot	Missed to write down the exact time of the incubation stop	The air sample values were used as blanks since real blanks were not available for that day.
135	01.08.2017	Weiterstadt	test	Melolontha hippocastani	pupa	00:20:52	01:08:20	00:47:28	47	22.08.2017	1.91	1.93	-0.01	-0.02	0.06	0.06	0.09	16.04	8.3145	100.3	0.111	22.0	295.2	-1.53	2454.01	0.00	0.00	0.00000	0.00003	0.00142	0.00000	4.00	100.00	0.00010	0.00751	0.00000	0.00000	0.00001	0.00000	0.01	-568	Excavated outside a plot	The air sample values were used as blanks since real blanks were not available for that day.
136	01.08.2017	Weiterstadt	2	Melolontha hippocastani	pupa	00:00:00	01:19:51	01:19:51	80	22.08.2017	1.76	1.93	-0.16	-0.12	0.06	0.06	0.09	16.04	8.3145	100.3	0.111	22.0	295.2	-12.42	2454.01	-0.01	-0.01	0.00000	0.00177	0.00142	0.00000	4.00	100.00	0.00010	0.00749	0.00000	0.00000	0.00001	0.00000	0.01	-71	The air sample values were used as blanks since real blanks were not available for that day.
137	01.08.2017	Weiterstadt	2	Melolontha hippocastani	pupa	00:01:24	01:21:05	01:19:41	80	22.08.2017	1.83	1.93	-0.09	-0.07	0.06	0.06	0.09	16.04	8.3145	100.3	0.111	22.0	295.2	-6.92	2454.01	0.00	-0.01	0.00000	0.00055	0.00142	0.00000	4.00	100.00	0.00010	0.00750	0.00000	0.00000	0.00001	0.00000	0.01	-126	The air sample values were used as blanks since real blanks were not available for that day.
138	01.08.2017	Weiterstadt	2	Melolontha hippocastani	pupa	00:12:25	01:23:05	01:10:40	71	22.08.2017	1.83	1.93	-0.10	-0.08	0.06	0.06	0.09	16.04	8.3145	100.3	0.111	22.0	295.2	-8.42	2454.01	0.00	-0.01	0.00000	0.00081	0.00142	0.00000	4.00	100.00	0.00010	0.00750	0.00000	0.00000	0.00001	0.00000	0.01	-104	The air sample values were used as blanks since real blanks were not available for that day.
139	01.08.2017	Weiterstadt	2	Melolontha hippocastani	pupa	00:14:50	01:24:11	01:09:21	69	22.08.2017	1.83	1.93	-0.10	-0.08	0.06	0.06	0.09	16.04	8.3145	100.3	0.111	22.0	295.2	-8.30	2454.01	0.00	-0.01	0.00000	0.00079	0.00142	0.00000	4.00	100.00	0.00010	0.00750	0.00000	0.00000	0.00001	0.00000	0.01	-105	The air sample values were used as blanks since real blanks were not available for that day.
140	01.08.2017	Weiterstadt	2	Melolontha hippocastani	pupa	00:21:35	01:25:12	01:03:37	64	22.08.2017	1.99	1.93	0.07	0.07	0.06	0.06	0.09	16.04	8.3145	100.3	0.111	22.0	295.2	6.58	2454.01	0.00	0.00	0.00000	0.00050	0.00142	0.00000	4.00	100.00	0.00010	0.00752	0.00000	0.00000	0.00001	0.00000	0.01	133	The air sample values were used as blanks since real blanks were not available for that day.
141	01.08.2017	Weiterstadt	2	Melolontha hippocastani	pupa	00:26:38	01:26:16	00:59:38	60	22.08.2017	2.06	1.93	0.14	0.14	0.06	0.06	0.09	16.04	8.3145	100.3	0.111	22.0	295.2	13.98	2454.01	0.01	0.01	0.00000	0.00224	0.00142	0.00000	4.00	100.00	0.00010	0.00753	0.00000	0.00000	0.00001	0.00000	0.01	64	The air sample values were used as blanks since real blanks were not available for that day.
142	01.08.2017	Weiterstadt	2	Melolontha hippocastani	pupa	00:35:31	01:27:12	00:51:41	52	22.08.2017	1.77	1.93	-0.16	-0.18	0.06	0.06	0.09	16.04	8.3145	100.3	0.111	22.0	295.2	-18.27	2454.01	-0.01	-0.01	0.00000	0.00383	0.00142	0.00000	4.00	100.00	0.00010	0.00750	0.00000	0.00000	0.00001	0.00000	0.01	-49	The air sample values were used as blanks since real blanks were not available for that day.
143	02.08.2017	Weiterstadt	3	Melolontha hippocastani	larva	00:00:10	01:05:33	01:05:23	65	22.08.2017	37.83	1.81	36.02	33.06	0.21	0.08	0.22	16.04	8.3145	100.5	0.111	29.0	302.2	3322.29	2512.21	1.32	2.35	0.00015	120.90083	0.00136	0.00002	4.00	100.00	0.00010	0.05059	0.01475	0.01209	0.00007	0.00007	0.32	13
144	02.08.2017	Weiterstadt	3	Melolontha hippocastani	larva	00:04:55	01:06:29	01:01:34	62	22.08.2017	47.85	1.81	46.04	44.87	0.26	0.08	0.27	16.04	8.3145	100.5	0.111	29.0	302.2	4509.30	2512.21	1.79	3.20	0.00027	222.72710	0.00136	0.00003	4.00	100.00	0.00010	0.07530	0.02717	0.02227	0.00010	0.00012	0.43	13
145	02.08.2017	Weiterstadt	3	Melolontha hippocastani	larva	00:08:05	01:09:40	01:01:35	62	22.08.2017	32.02	1.81	30.21	29.43	0.18	0.08	0.20	16.04	8.3145	100.5	0.111	29.0	302.2	2958.07	2512.21	1.18	2.10	0.00012	95.84541	0.00136	0.00001	4.00	100.00	0.00010	0.03891	0.01169	0.00958	0.00005	0.00005	0.28	13
146	02.08.2017	Weiterstadt	3	Melolontha hippocastani	larva	00:16:12	01:19:00	01:02:48	63	22.08.2017	4.26	1.81	2.46	2.35	0.06	0.08	0.10	16.04	8.3145	100.5	0.111	29.0	302.2	235.98	2512.21	0.09	0.17	0.00000	0.60995	0.00136	0.00000	4.00	100.00	0.00010	0.00993	0.00007	0.00006	0.00001	0.00000	0.02	14
147	02.08.2017	Weiterstadt	3	Melolontha hippocastani	pupa	00:19:25	01:20:10	01:00:45	61	22.08.2017	1.58	1.81	-0.23	-0.23	0.06	0.08	0.10	16.04	8.3145	100.5	0.111	29.0	302.2	-22.78	2512.21	-0.01	-0.02	0.00000	0.00568	0.00136	0.00000	4.00	100.00	0.00010	0.00948	0.00000	0.00000	0.00001	0.00000	0.01	-45
148	02.08.2017	Weiterstadt	3	Melolontha hippocastani	larva	00:29:16	01:29:53	01:00:37	61	22.08.2017	38.99	1.81	37.18	36.80	0.22	0.08	0.23	16.04	8.3145	100.5	0.111	29.0	302.2	3698.60	2512.21	1.47	2.62	0.00018	149.84059	0.00136	0.00002	4.00	100.00	0.00010	0.05315	0.01828	0.01498	0.00007	0.00008	0.35	13
149	02.08.2017	Weiterstadt	3	Melolontha hippocastani	pupa	00:30:07	01:30:45	01:00:38	61	22.08.2017	2.26	1.81	0.46	0.45	0.06	0.08	0.10	16.04	8.3145	100.5	0.111	29.0	302.2	45.41	2512.21	0.02	0.03	0.00000	0.02259	0.00136	0.00000	4.00	100.00	0.00010	0.00955	0.00000	0.00000	0.00001	0.00000	0.01	25
150	02.08.2017	Weiterstadt	4	Melolontha hippocastani	pupa	00:00:22	01:02:32	01:02:10	62	22.08.2017	1.92	1.81	0.12	0.11	0.06	0.08	0.10	16.04	8.3145	100.5	0.111	29.0	302.2	11.26	2512.21	0.00	0.01	0.00000	0.00139	0.00136	0.00000	4.00	100.00	0.00010	0.00951	0.00000	0.00000	0.00001	0.00000	0.01	88
151	02.08.2017	Weiterstadt	4	Melolontha hippocastani	pupa	00:03:48	01:03:36	00:59:48	60	22.08.2017	1.81	1.81	0.01	0.01	0.06	0.08	0.10	16.04	8.3145	100.5	0.111	29.0	302.2	0.94	2512.21	0.00	0.00	0.00000	0.00001	0.00136	0.00000	4.00	100.00	0.00010	0.00950	0.00000	0.00000	0.00001	0.00000	0.01	1038
152	02.08.2017	Weiterstadt	4	Melolontha hippocastani	larva	00:07:10	01:09:01	01:01:51	62	22.08.2017	47.22	1.81	45.42	44.06	0.26	0.08	0.27	16.04	8.3145	100.5	0.111	29.0	302.2	4427.89	2512.21	1.76	3.14	0.00026	214.75803	0.00136	0.00003	4.00	100.00	0.00010	0.07359	0.02620	0.02148	0.00010	0.00012	0.42	13
153	02.08.2017	Weiterstadt	4	Melolontha hippocastani	pupa	00:11:35	01:10:17	00:58:42	59	22.08.2017	2.46	1.81	0.66	0.67	0.06	0.08	0.10	16.04	8.3145	100.5	0.111	29.0	302.2	67.33	2512.21	0.03	0.05	0.00000	0.04966	0.00136	0.00000	4.00	100.00	0.00010	0.00958	0.00001	0.00000	0.00001	0.00000	0.01	20
154	02.08.2017	Weiterstadt	4	Melolontha hippocastani	pupa	00:12:49	01:12:31	00:59:42	60	22.08.2017	2.16	1.81	0.36	0.36	0.06	0.08	0.10	16.04	8.3145	100.5	0.111	29.0	302.2	36.06	2512.21	0.01	0.03	0.00000	0.01425	0.00136	0.00000	4.00	100.00	0.00010	0.00954	0.00000	0.00000	0.00001	0.00000	0.01	30
155	09.08.2017	Rodenbach	1	Melolontha hippocastani	larva	00:00:00	01:27:35	01:27:35	88	22.08.2017	6.67	2.04	4.63	3.17	0.07	0.06	0.09	16.04	8.3145	100.2	0.111	25.0	298.2	318.06	2478.96	0.13	0.23	0.00000	1.13804	0.00139	0.00000	4.00	100.00	0.00010	0.00869	0.00014	0.00011	0.00001	0.00000	0.03	14
156	09.08.2017	Rodenbach	1	Melolontha hippocastani	larva	00:04:52	01:29:39	01:24:47	85	22.08.2017	11.63	2.04	9.60	6.79	0.09	0.06	0.11	16.04	8.3145	100.2	0.111	25.0	298.2	680.41	2478.96	0.27	0.49	0.00001	5.20796	0.00139	0.00000	4.00	100.00	0.00010	0.01130	0.00064	0.00052	0.00002	0.00000	0.07	14
157	09.08.2017	Rodenbach	1	Melolontha hippocastani	larva	00:06:51	01:26:32	01:19:41	80	22.08.2017	2.18	2.04	0.14	0.11	0.06	0.06	0.09	16.04	8.3145	100.2	0.111	25.0	298.2	10.66	2478.96	0.00	0.01	0.00000	0.00128	0.00139	0.00000	4.00	100.00	0.00010	0.00754	0.00000	0.00000	0.00001	0.00000	0.01	83
158	09.08.2017	Rodenbach	1	Melolontha hippocastani	larva	00:09:50	01:31:48	01:21:58	82	22.08.2017	18.73	2.04	16.69	12.22	0.12	0.06	0.13	16.04	8.3145	100.2	0.111	25.0	298.2	1224.31	2478.96	0.49	0.88	0.00002	16.86209	0.00139	0.00000	4.00	100.00	0.00010	0.01750	0.00207	0.00169	0.00002	0.00001	0.12	14
159	09.08.2017	Rodenbach	1	Melolontha hippocastani	larva	00:16:29	01:25:10	01:08:41	69	22.08.2017	6.62	2.04	4.58	4.00	0.07	0.06	0.09	16.04	8.3145	100.2	0.111	25.0	298.2	400.95	2478.96	0.16	0.29	0.00000	1.80846	0.00139	0.00000	4.00	100.00	0.00010	0.00867	0.00022	0.00018	0.00001	0.00000	0.04	14
160	09.08.2017	Rodenbach	1	Melolontha hippocastani	larva	00:21:10	01:32:53	01:11:43	72	22.08.2017	4.61	2.04	2.58	2.16	0.06	0.06	0.09	16.04	8.3145	100.2	0.111	25.0	298.2	216.21	2478.96	0.09	0.16	0.00000	0.52589	0.00139	0.00000	4.00	100.00	0.00010	0.00802	0.00006	0.00005	0.00001	0.00000	0.02	14
161	09.08.2017	Rodenbach	2	Melolontha hippocastani	larva	00:03:27	01:11:38	01:08:11	68	22.08.2017	9.80	2.04	7.76	6.83	0.08	0.06	0.10	16.04	8.3145	100.2	0.111	25.0	298.2	684.58	2478.96	0.28	0.49	0.00001	5.27202	0.00139	0.00000	4.00	100.00	0.00010	0.01017	0.00065	0.00053	0.00001	0.00000	0.07	14
162	09.08.2017	Rodenbach	2	Melolontha hippocastani	larva	00:07:03	01:12:46	01:05:43	66	22.08.2017	3.45	2.04	1.42	1.30	0.06	0.06	0.09	16.04	8.3145	100.2	0.111	25.0	298.2	129.81	2478.96	0.05	0.09	0.00000	0.18956	0.00139	0.00000	4.00	100.00	0.00010	0.00775	0.00002	0.00002	0.00001	0.00000	0.01	15
163	09.08.2017	Rodenbach	2	Melolontha hippocastani	larva	00:09:17	01:14:01	01:04:44	65	22.08.2017	8.26	2.04	6.23	5.77	0.07	0.06	0.10	16.04	8.3145	100.2	0.111	25.0	298.2	578.37	2478.96	0.23	0.42	0.00000	3.76308	0.00139	0.00000	4.00	100.00	0.00010	0.00937	0.00046	0.00038	0.00001	0.00000	0.06	14
164	09.08.2017	Rodenbach	2	Melolontha hippocastani	larva	00:26:30	01:14:56	00:48:26	48	22.08.2017	3.73	2.04	1.70	2.10	0.06	0.06	0.09	16.04	8.3145	100.2	0.111	25.0	298.2	210.78	2478.96	0.09	0.15	0.00000	0.49979	0.00139	0.00000	4.00	100.00	0.00010	0.00781	0.00006	0.00005	0.00001	0.00000	0.02	14
165	12.10.2017	Iffezheim	2	Melolontha spp.	larva	00:00:00	01:31:46	01:31:46	92	17.10.2017	3.97	1.72	2.25	1.47	0.08	0.04	0.09	16.04	8.3145	100.8	0.111	18.0	291.2	148.30	2420.75	0.06	0.11	0.00000	0.25944	0.00148	0.00000	4.00	100.00	0.00010	0.00749	0.00003	0.00003	0.00001	0.00000	0.02	15
166	12.10.2017	Iffezheim	2	Melolontha spp.	larva	00:02:50	01:33:04	01:30:14	90	17.10.2017	2.45	1.72	0.73	0.49	0.07	0.04	0.08	16.04	8.3145	100.8	0.111	18.0	291.2	49.21	2420.75	0.02	0.04	0.00000	0.02857	0.00148	0.00000	4.00	100.00	0.00010	0.00707	0.00000	0.00000	0.00001	0.00000	0.01	22
167	12.10.2017	Iffezheim	2	Melolontha spp.	larva	00:03:50	01:28:20	01:24:30	85	17.10.2017	4.41	1.72	2.69	1.91	0.08	0.04	0.09	16.04	8.3145	100.8	0.111	18.0	291.2	192.26	2420.75	0.08	0.14	0.00000	0.43604	0.00148	0.00000	4.00	100.00	0.00010	0.00765	0.00005	0.00004	0.00001	0.00000	0.02	14
168	12.10.2017	Iffezheim	2	Melolontha spp.	beetle	00:06:13	01:30:41	01:24:28	84	17.10.2017	1.81	1.72	0.09	0.07	0.07	0.04	0.08	16.04	8.3145	100.8	0.111	18.0	291.2	6.69	2420.75	0.00	0.00	0.00000	0.00053	0.00148	0.00000	4.00	100.00	0.00010	0.00696	0.00000	0.00000	0.00001	0.00000	0.01	126
169	12.10.2017	Iffezheim	3	Melolontha spp.	larva	00:52:54	01:46:00	00:53:06	53	17.10.2017	5.97	1.72	4.25	4.80	0.08	0.04	0.09	16.04	8.3145	100.8	0.111	18.0	291.2	483.60	2420.75	0.20	0.36	0.00000	2.75895	0.00148	0.00000	4.00	100.00	0.00010	0.00834	0.00033	0.00028	0.00001	0.00000	0.05	14
170	12.10.2017	Iffezheim	3	Melolontha spp.	larva	00:54:32	01:48:29	00:53:57	54	17.10.2017	6.40	1.72	4.68	5.21	0.08	0.04	0.09	16.04	8.3145	100.8	0.111	18.0	291.2	525.10	2420.75	0.22	0.39	0.00000	3.25275	0.00148	0.00000	4.00	100.00	0.00010	0.00858	0.00039	0.00033	0.00001	0.00000	0.05	14
171	12.10.2017	Iffezheim	3	Melolontha spp.	larva	00:53:49	01:50:32	00:56:43	57	17.10.2017	2.86	1.72	1.14	1.20	0.07	0.04	0.08	16.04	8.3145	100.8	0.111	18.0	291.2	121.45	2420.75	0.05	0.09	0.00000	0.17400	0.00148	0.00000	4.00	100.00	0.00010	0.00717	0.00002	0.00002	0.00001	0.00000	0.01	15
172	12.10.2017	Iffezheim	3	Melolontha spp.	larva	00:55:26	01:52:09	00:56:43	57	17.10.2017	11.67	1.72	9.95	10.53	0.10	0.04	0.11	16.04	8.3145	100.8	0.111	18.0	291.2	1061.35	2420.75	0.44	0.78	0.00002	13.28869	0.00148	0.00000	4.00	100.00	0.00010	0.01267	0.00161	0.00133	0.00002	0.00001	0.11	13
173	12.10.2017	Iffezheim	3	Melolontha spp.	larva	00:56:03	01:53:52	00:57:49	58	17.10.2017	7.12	1.72	5.40	5.60	0.08	0.04	0.09	16.04	8.3145	100.8	0.111	18.0	291.2	564.62	2420.75	0.23	0.42	0.00000	3.76075	0.00148	0.00000	4.00	100.00	0.00010	0.00899	0.00046	0.00038	0.00001	0.00000	0.06	14
174	12.10.2017	Iffezheim	3	Melolontha spp.	larva	00:56:36	01:55:16	00:58:40	59	17.10.2017	4.07	1.72	2.35	2.40	0.08	0.04	0.09	16.04	8.3145	100.8	0.111	18.0	291.2	242.33	2420.75	0.10	0.18	0.00000	0.69276	0.00148	0.00000	4.00	100.00	0.00010	0.00753	0.00008	0.00007	0.00001	0.00000	0.02	14
175	12.10.2017	Iffezheim	3	Melolontha spp.	larva	00:59:46	01:57:38	00:57:52	58	17.10.2017	3.02	1.72	1.30	1.35	0.07	0.04	0.08	16.04	8.3145	100.8	0.111	18.0	291.2	135.62	2420.75	0.06	0.10	0.00000	0.21699	0.00148	0.00000	4.00	100.00	0.00010	0.00721	0.00003	0.00002	0.00001	0.00000	0.01	15
176	12.10.2017	Iffezheim	3	Melolontha spp.	larva	01:02:36	01:58:53	00:56:17	56	17.10.2017	3.73	1.72	2.01	2.14	0.07	0.04	0.09	16.04	8.3145	100.8	0.111	18.0	291.2	215.97	2420.75	0.09	0.16	0.00000	0.55027	0.00148	0.00000	4.00	100.00	0.00010	0.00741	0.00007	0.00006	0.00001	0.00000	0.02	14
177	12.10.2017	Iffezheim	3	Melolontha spp.	larva	01:03:28	02:00:19	00:56:51	57	17.10.2017	3.58	1.72	1.86	1.96	0.07	0.04	0.09	16.04	8.3145	100.8	0.111	18.0	291.2	197.89	2420.75	0.08	0.15	0.00000	0.46196	0.00148	0.00000	4.00	100.00	0.00010	0.00737	0.00006	0.00005	0.00001	0.00000	0.02	14
178	12.10.2017	Iffezheim	3	Melolontha spp.	larva	01:05:18	02:01:27	00:56:09	56	17.10.2017	3.85	1.72	2.13	2.28	0.08	0.04	0.09	16.04	8.3145	100.8	0.111	18.0	291.2	229.41	2420.75	0.09	0.17	0.00000	0.62084	0.00148	0.00000	4.00	100.00	0.00010	0.00745	0.00008	0.00006	0.00001	0.00000	0.02	14
179	12.10.2017	Iffezheim	3	Melolontha spp.	larva	01:06:03	02:02:48	00:56:45	57	17.10.2017	5.05	1.72	3.33	3.52	0.08	0.04	0.09	16.04	8.3145	100.8	0.111	18.0	291.2	355.29	2420.75	0.15	0.26	0.00000	1.48917	0.00148	0.00000	4.00	100.00	0.00010	0.00791	0.00018	0.00015	0.00001	0.00000	0.04	14
180	12.10.2017	Iffezheim	3	Melolontha spp.	larva	01:06:49	02:04:00	00:57:11	57	17.10.2017	4.03	1.72	2.31	2.42	0.08	0.04	0.09	16.04	8.3145	100.8	0.111	18.0	291.2	244.34	2420.75	0.10	0.18	0.00000	0.70432	0.00148	0.00000	4.00	100.00	0.00010	0.00751	0.00009	0.00007	0.00001	0.00000	0.02	14
181	12.10.2017	Iffezheim	3	Melolontha spp.	larva	01:07:32	02:05:10	00:57:38	58	17.10.2017	7.44	1.72	5.72	5.96	0.09	0.04	0.10	16.04	8.3145	100.8	0.111	18.0	291.2	600.69	2420.75	0.25	0.44	0.00001	4.25667	0.00148	0.00000	4.00	100.00	0.00010	0.00920	0.00052	0.00043	0.00001	0.00000	0.06	14
182	12.10.2017	Iffezheim	3	Melolontha spp.	larva	01:08:16	02:06:17	00:58:01	58	17.10.2017	2.75	1.72	1.03	1.06	0.07	0.04	0.08	16.04	8.3145	100.8	0.111	18.0	291.2	107.13	2420.75	0.04	0.08	0.00000	0.13540	0.00148	0.00000	4.00	100.00	0.00010	0.00714	0.00002	0.00001	0.00001	0.00000	0.01	16
183	12.10.2017	Iffezheim	3	Melolontha spp.	larva	01:13:16	02:07:26	00:54:10	54	17.10.2017	3.04	1.72	1.32	1.47	0.07	0.04	0.08	16.04	8.3145	100.8	0.111	18.0	291.2	147.82	2420.75	0.06	0.11	0.00000	0.25778	0.00148	0.00000	4.00	100.00	0.00010	0.00721	0.00003	0.00003	0.00001	0.00000	0.02	15
184	12.10.2017	Iffezheim	3	Melolontha spp.	larva	01:15:31	02:10:20	00:54:49	55	17.10.2017	4.49	1.72	2.77	3.03	0.08	0.04	0.09	16.04	8.3145	100.8	0.111	18.0	291.2	305.66	2420.75	0.13	0.22	0.00000	1.10216	0.00148	0.00000	4.00	100.00	0.00010	0.00768	0.00013	0.00011	0.00001	0.00000	0.03	14
185	12.10.2017	Iffezheim	3	Melolontha spp.	larva	01:16:04	02:11:43	00:55:39	56	17.10.2017	2.90	1.72	1.18	1.27	0.07	0.04	0.08	16.04	8.3145	100.8	0.111	18.0	291.2	128.19	2420.75	0.05	0.09	0.00000	0.19386	0.00148	0.00000	4.00	100.00	0.00010	0.00718	0.00002	0.00002	0.00001	0.00000	0.01	15

## Sheet: CO2 fluxes
RunID	SamplingDate	LocationID_1	PlotID	Species	DevStage	IncubationStart_hh:mm:ss	IncubationStop_hh:mm:ss	IncubationTime_hh:mm:ss	IncubationTime_min	GCMeasurementDate	VialCO2_ppm	BlankCO2_ppm	VialCO2cor_ppm	CO2_ppm h-1	VialCO2STD_ppm	BlankCO2STD_ppm	VialCO2corError_ppm	MW_µg µmol-1	R_L kPa K−1 mol−1	AirPressure_kPa	Volume_L	AirTemp_°C	AirTemp_K	A = P * V	B = R * T	A/B_µMol h-1 L-1 air	FinalFlux_µg h-1	∂y/∂p	∂y/∂V	∂y/∂ (dC/dt)	∂y/∂T	(σ_T)^2	(σ_p)^2	(σ_V)^2	(σ_(dC/dt))^2	∂y/∂p*σ	∂y/∂V*σ	∂y/∂(dC/dT)*σ	∂y/∂T*σ	FinalFluxError_µg h-1	FinalFluxError_%	Remarks
1	11.04.2017	Blaubeuren-Weiler	1	Melolontha melolontha	larva	00:00:11	00:58:12	00:58:01	58	19.04.2017	3820.9	375.8	3445.1	3562.9	19.7	11.6	1.0	44.01	8.3145	101.6	0.111	17.4	290.5	361991.02	2415.35	149.87	0.73	1.85337	1552756.38258	0.00151	0.22670	4.00	100.00	0.00010	1.00000	185.33689	155.27564	0.00151	0.90681	0.10	13	The air sample values were used as blanks since real blanks were not available for that day.	Air pressure values were used from the next weather station. No measurement in the field.
2	11.04.2017	Blaubeuren-Weiler	1	Melolontha melolontha	larva	00:04:45	01:01:30	00:56:45	57	19.04.2017	5942.2	375.8	5566.4	5885.2	28.3	11.6	30.6	44.01	8.3145	101.6	0.111	17.4	290.5	597933.60	2415.35	247.56	1.21	5.05676	4236562.77074	0.00151	0.61854	4.00	100.00	0.00010	937.44586	505.67582	423.65628	1.41282	2.47416	0.16	13	The air sample values were used as blanks since real blanks were not available for that day.	Air pressure values were used from the next weather station. No measurement in the field.
3	11.04.2017	Blaubeuren-Weiler	1	Melolontha melolontha	larva	00:19:42	01:22:06	01:02:24	62	19.04.2017	1334.0	375.8	958.2	921.3	11.6	11.6	16.4	44.01	8.3145	101.6	0.111	17.4	290.5	93608.16	2415.35	38.76	0.19	0.12393	103832.93829	0.00151	0.01516	4.00	100.00	0.00010	267.82347	12.39349	10.38329	0.40364	0.06064	0.03	13	The air sample values were used as blanks since real blanks were not available for that day.	Air pressure values were used from the next weather station. No measurement in the field.
4	11.04.2017	Blaubeuren-Weiler	2	Melolontha melolontha	larva	00:00:12	00:59:31	00:59:19	59	19.04.2017	3755.3	375.8	3379.5	3418.5	19.5	11.6	22.7	44.01	8.3145	101.6	0.111	17.4	290.5	347314.88	2415.35	143.79	0.70	1.70613	1429402.43062	0.00151	0.20869	4.00	100.00	0.00010	513.92069	170.61337	142.94024	0.77453	0.83477	0.09	13	The air sample values were used as blanks since real blanks were not available for that day.	Air pressure values were used from the next weather station. No measurement in the field.
5	11.04.2017	Blaubeuren-Weiler	2	Melolontha melolontha	larva	00:02:24	01:01:03	00:58:39	59	19.04.2017	3380.1	375.8	3004.3	3073.5	18.1	11.6	21.5	44.01	8.3145	101.6	0.111	17.4	290.5	312263.97	2415.35	129.28	0.63	1.37915	1155450.85950	0.00151	0.16870	4.00	100.00	0.00010	460.45325	137.91453	115.54509	0.69395	0.67478	0.08	13	The air sample values were used as blanks since real blanks were not available for that day.	Air pressure values were used from the next weather station. No measurement in the field.
6	11.04.2017	Blaubeuren-Weiler	2	Melolontha melolontha	larva	00:05:40	01:02:23	00:56:43	57	19.04.2017	2795.3	375.8	2419.5	2559.5	16.0	11.6	19.7	44.01	8.3145	101.6	0.111	17.4	290.5	260049.87	2415.35	107.67	0.53	0.95649	801347.69879	0.00151	0.11700	4.00	100.00	0.00010	388.32784	95.64880	80.13477	0.58525	0.46799	0.07	13	The air sample values were used as blanks since real blanks were not available for that day.	Air pressure values were used from the next weather station. No measurement in the field.
7	11.04.2017	Blaubeuren-Weiler	2	Melolontha melolontha	larva	00:07:49	01:03:42	00:55:53	56	19.04.2017	4291.9	375.8	3916.1	4204.6	21.6	11.6	24.5	44.01	8.3145	101.6	0.111	17.4	290.5	427182.43	2415.35	176.86	0.86	2.58103	2162392.29072	0.00151	0.31571	4.00	100.00	0.00010	600.14918	258.10298	216.23923	0.90448	1.26284	0.12	13	The air sample values were used as blanks since real blanks were not available for that day.	Air pressure values were used from the next weather station. No measurement in the field.
8	11.04.2017	Blaubeuren-Weiler	3	Melolontha melolontha	larva	00:00:16	01:07:12	01:06:56	67	19.04.2017	5139.4	375.8	4763.6	4270.2	25.0	11.6	27.6	44.01	8.3145	101.6	0.111	17.4	290.5	433849.87	2415.35	179.62	0.88	2.66223	2230420.06532	0.00151	0.32564	4.00	100.00	0.00010	759.78480	266.22277	223.04201	1.14507	1.30257	0.12	13	The air sample values were used as blanks since real blanks were not available for that day.	Air pressure values were used from the next weather station. No measurement in the field.
9	11.04.2017	Blaubeuren-Weiler	3	Melolontha melolontha	larva	00:07:23	01:08:42	01:01:19	61	19.04.2017	4898.0	375.8	4522.3	4425.1	24.0	11.6	26.7	44.01	8.3145	101.6	0.111	17.4	290.5	449595.11	2415.35	186.14	0.91	2.85897	2395250.19603	0.00151	0.34971	4.00	100.00	0.00010	711.40218	285.89689	239.52502	1.07215	1.39883	0.12	13	The air sample values were used as blanks since real blanks were not available for that day.	Air pressure values were used from the next weather station. No measurement in the field.
10	11.04.2017	Blaubeuren-Weiler	3	Melolontha melolontha	larva	00:09:10	01:09:58	01:00:48	61	19.04.2017	2448.9	375.8	2073.1	2045.8	14.8	11.6	18.8	44.01	8.3145	101.6	0.111	17.4	290.5	207857.74	2415.35	86.06	0.42	0.61108	511964.82117	0.00151	0.07475	4.00	100.00	0.00010	352.05334	61.10808	51.19648	0.53058	0.29899	0.06	13	The air sample values were used as blanks since real blanks were not available for that day.	Air pressure values were used from the next weather station. No measurement in the field.
11	11.04.2017	Blaubeuren-Weiler	3	Melolontha melolontha	larva	00:15:16	01:11:09	00:55:53	56	19.04.2017	4058.0	375.8	3682.3	3953.5	20.7	11.6	23.7	44.01	8.3145	101.6	0.111	17.4	290.5	401676.59	2415.35	166.30	0.81	2.28202	1911880.58990	0.00151	0.27914	4.00	100.00	0.00010	561.15904	228.20193	191.18806	0.84572	1.11654	0.11	13	The air sample values were used as blanks since real blanks were not available for that day.	Air pressure values were used from the next weather station. No measurement in the field.
12	11.04.2017	Blaubeuren-Weiler	3	Melolontha melolontha	larva	00:18:33	01:12:25	00:53:52	54	19.04.2017	3941.5	375.8	3565.7	3971.7	20.2	11.6	23.3	44.01	8.3145	101.6	0.111	17.4	290.5	403523.81	2415.35	167.07	0.82	2.30306	1929505.66670	0.00151	0.28171	4.00	100.00	0.00010	542.53788	230.30565	192.95057	0.81766	1.12683	0.11	13	The air sample values were used as blanks since real blanks were not available for that day.	Air pressure values were used from the next weather station. No measurement in the field.
13	11.04.2017	Blaubeuren-Weiler	3	Melolontha melolontha	larva	00:27:23	01:13:32	00:46:09	46	19.04.2017	3122.7	375.8	2746.9	3571.3	17.1	11.6	20.7	44.01	8.3145	101.6	0.111	17.4	290.5	362842.27	2415.35	150.22	0.73	1.86210	1560067.81567	0.00151	0.22777	4.00	100.00	0.00010	427.02564	186.20958	156.00678	0.64357	0.91108	0.10	13	The air sample values were used as blanks since real blanks were not available for that day.	Air pressure values were used from the next weather station. No measurement in the field.
14	11.04.2017	Blaubeuren-Weiler	3	Melolontha melolontha	pupa	00:29:00	01:15:08	00:46:08	46	19.04.2017	1369.6	375.8	993.8	1292.6	11.7	11.6	16.4	44.01	8.3145	101.6	0.111	17.4	290.5	131323.49	2415.35	54.37	0.27	0.24392	204358.42131	0.00151	0.02984	4.00	100.00	0.00010	269.74760	24.39221	20.43584	0.40654	0.11935	0.04	13	The air sample values were used as blanks since real blanks were not available for that day.	Air pressure values were used from the next weather station. No measurement in the field.
15	11.04.2017	Blaubeuren-Weiler	4	Melolontha melolontha	larva	00:00:40	01:01:01	01:00:21	60	19.04.2017	2672.1	375.8	2296.3	2283.0	15.5	11.6	19.4	44.01	8.3145	101.6	0.111	17.4	290.5	231951.10	2415.35	96.03	0.47	0.76096	637529.94234	0.00151	0.09308	4.00	100.00	0.00010	374.87796	76.09553	63.75299	0.56498	0.37232	0.06	13	The air sample values were used as blanks since real blanks were not available for that day.	Air pressure values were used from the next weather station. No measurement in the field.
16	11.04.2017	Blaubeuren-Weiler	4	Melolontha melolontha	larva	00:02:44	01:02:21	00:59:37	60	19.04.2017	7132.8	375.8	6757.1	6800.5	33.4	11.6	35.3	44.01	8.3145	101.6	0.111	17.4	290.5	690932.47	2415.35	286.06	1.40	6.75208	5656905.63211	0.00151	0.82591	4.00	100.00	0.00010	1248.35477	675.20784	565.69056	1.88139	3.30364	0.19	13	The air sample values were used as blanks since real blanks were not available for that day.	Air pressure values were used from the next weather station. No measurement in the field.
17	11.04.2017	Blaubeuren-Weiler	4	Melolontha melolontha	larva	00:07:40	01:05:43	00:58:03	58	19.04.2017	3654.3	375.8	3278.5	3388.6	19.1	11.6	22.3	44.01	8.3145	101.6	0.111	17.4	290.5	344286.06	2415.35	142.54	0.70	1.67651	1404580.41155	0.00151	0.20507	4.00	100.00	0.00010	498.97366	167.65061	140.45804	0.75200	0.82028	0.09	13	The air sample values were used as blanks since real blanks were not available for that day.	Air pressure values were used from the next weather station. No measurement in the field.
18	11.04.2017	Blaubeuren-Weiler	4	Melolontha melolontha	larva	00:12:23	01:13:08	01:00:45	61	19.04.2017	1560.6	375.8	1184.8	1170.2	12.1	11.6	16.8	44.01	8.3145	101.6	0.111	17.4	290.5	118890.62	2415.35	49.22	0.24	0.19992	167495.40406	0.00151	0.02445	4.00	100.00	0.00010	280.92351	19.99224	16.74954	0.42338	0.09782	0.03	13	The air sample values were used as blanks since real blanks were not available for that day.	Air pressure values were used from the next weather station. No measurement in the field.
19	11.04.2017	Blaubeuren-Weiler	4	Melolontha melolontha	larva	00:15:58	01:14:20	00:58:22	58	19.04.2017	2262.0	375.8	1886.2	1939.0	14.2	11.6	18.3	44.01	8.3145	101.6	0.111	17.4	290.5	196999.11	2415.35	81.56	0.40	0.54890	459871.24123	0.00151	0.06714	4.00	100.00	0.00010	334.46626	54.89020	45.98712	0.50407	0.26857	0.05	13	The air sample values were used as blanks since real blanks were not available for that day.	Air pressure values were used from the next weather station. No measurement in the field.
20	11.04.2017	Blaubeuren-Weiler	4	Melolontha melolontha	larva	00:21:57	01:22:42	01:00:45	61	19.04.2017	2397.5	375.8	2021.8	1996.8	14.6	11.6	18.6	44.01	8.3145	101.6	0.111	17.4	290.5	202874.63	2415.35	83.99	0.41	0.58213	487711.74695	0.00151	0.07121	4.00	100.00	0.00010	347.08192	58.21324	48.77117	0.52309	0.28482	0.05	13	The air sample values were used as blanks since real blanks were not available for that day.	Air pressure values were used from the next weather station. No measurement in the field.
21	11.04.2017	Blaubeuren-Weiler	4	Melolontha melolontha	larva	00:23:36	01:24:09	01:00:33	61	19.04.2017	4382.3	375.8	4006.5	3970.1	22.0	11.6	24.8	44.01	8.3145	101.6	0.111	17.4	290.5	403362.94	2415.35	167.00	0.82	2.30122	1927967.48693	0.00151	0.28148	4.00	100.00	0.00010	615.81400	230.12206	192.79675	0.92809	1.12594	0.11	13	The air sample values were used as blanks since real blanks were not available for that day.	Air pressure values were used from the next weather station. No measurement in the field.
22	11.04.2017	Blaubeuren-Weiler	4	Melolontha melolontha	larva	00:29:28	01:25:55	00:56:27	56	19.04.2017	4466.9	375.8	4091.2	4348.4	22.3	11.6	25.1	44.01	8.3145	101.6	0.111	17.4	290.5	441802.11	2415.35	182.91	0.89	2.76072	2312934.30213	0.00151	0.33769	4.00	100.00	0.00010	630.77615	276.07167	231.29343	0.95064	1.35076	0.12	13	The air sample values were used as blanks since real blanks were not available for that day.	Air pressure values were used from the next weather station. No measurement in the field.
23	11.04.2017	Blaubeuren-Weiler	4	Melolontha melolontha	larva	00:32:00	01:27:47	00:55:47	56	19.04.2017	4368.5	375.8	3992.7	4294.5	21.9	11.6	24.8	44.01	8.3145	101.6	0.111	17.4	290.5	436321.36	2415.35	180.65	0.88	2.69265	2255904.35460	0.00151	0.32936	4.00	100.00	0.00010	613.40113	269.26458	225.59044	0.92445	1.31745	0.12	13	The air sample values were used as blanks since real blanks were not available for that day.	Air pressure values were used from the next weather station. No measurement in the field.
24	11.04.2017	Blaubeuren-Weiler	5	Melolontha melolontha	larva	00:00:36	01:00:09	00:59:33	60	19.04.2017	6342.2	375.8	5966.5	6011.6	30.0	11.6	32.2	44.01	8.3145	101.6	0.111	17.4	290.5	610773.65	2415.35	252.87	1.24	5.27627	4420468.59686	0.00151	0.64539	4.00	100.00	0.00010	1035.59580	527.62681	442.04686	1.56074	2.58156	0.17	13	The air sample values were used as blanks since real blanks were not available for that day.	Air pressure values were used from the next weather station. No measurement in the field.
25	11.04.2017	Blaubeuren-Weiler	5	Melolontha melolontha	larva	00:01:57	01:01:02	00:59:05	59	19.04.2017	3034.5	375.8	2658.7	2700.0	16.8	11.6	20.4	44.01	8.3145	101.6	0.111	17.4	290.5	274316.45	2415.35	113.57	0.55	1.06431	891684.94859	0.00151	0.13019	4.00	100.00	0.00010	416.18072	106.43145	89.16849	0.62722	0.52075	0.07	13	The air sample values were used as blanks since real blanks were not available for that day.	Air pressure values were used from the next weather station. No measurement in the field.
26	11.04.2017	Blaubeuren-Weiler	5	Melolontha melolontha	larva	00:03:17	01:02:09	00:58:52	59	19.04.2017	5898.4	375.8	5522.7	5629.0	28.2	11.6	30.4	44.01	8.3145	101.6	0.111	17.4	290.5	571905.17	2415.35	236.78	1.16	4.62609	3875750.10392	0.00151	0.56586	4.00	100.00	0.00010	927.10502	462.60925	387.57501	1.39724	2.26344	0.15	13	The air sample values were used as blanks since real blanks were not available for that day.	Air pressure values were used from the next weather station. No measurement in the field.
27	11.05.2017	Burkheim	1	Melolontha spp.	larva	00:00:00	01:01:54	01:01:54	62	01.06.2017	8470.2	670.6	7799.6	7560.2	40.9	218.2	222.0	44.01	8.3145	97.7	0.111	26.0	299.2	738630.79	2487.27	296.96	1.45	7.86926	6096447.02595	0.00131	0.83935	4.00	100.00	0.00010	49283.07265	786.92553	609.64470	64.76716	3.35741	0.20	14
28	11.05.2017	Burkheim	1	Melolontha spp.	larva	00:05:46	01:04:38	00:58:52	59	01.06.2017	5749.7	670.6	5079.2	5176.9	28.7	218.2	220.1	44.01	8.3145	97.7	0.111	26.0	299.2	505787.11	2487.27	203.35	0.99	3.68990	2858627.00289	0.00131	0.39357	4.00	100.00	0.00010	48437.63236	368.98977	285.86270	63.65609	1.57429	0.14	14
29	11.05.2017	Burkheim	1	Melolontha spp.	larva	00:09:23	01:06:38	00:57:15	57	01.06.2017	7051.1	670.6	6380.6	6687.1	34.5	218.2	220.9	44.01	8.3145	97.7	0.111	26.0	299.2	653327.37	2487.27	262.67	1.28	6.15659	4769618.97759	0.00131	0.65668	4.00	100.00	0.00010	48801.72153	615.65940	476.96190	64.13457	2.62671	0.18	14
30	11.05.2017	Burkheim	1	Melolontha spp.	larva	00:17:54	01:15:38	00:57:44	58	01.06.2017	5648.1	670.6	4977.5	5173.0	28.3	218.2	220.0	44.01	8.3145	97.7	0.111	26.0	299.2	505399.36	2487.27	203.19	0.99	3.68424	2854245.76968	0.00131	0.39297	4.00	100.00	0.00010	48412.32271	368.42424	285.42458	63.62283	1.57188	0.14	14
31	11.05.2017	Burkheim	1	Melolontha spp.	larva	00:23:01	01:23:22	01:00:21	60	01.06.2017	3611.4	670.6	2940.8	2923.8	19.7	218.2	219.1	44.01	8.3145	97.7	0.111	26.0	299.2	285654.23	2487.27	114.85	0.56	1.17696	911807.79628	0.00131	0.12554	4.00	100.00	0.00010	48000.16519	117.69557	91.18078	63.08118	0.50215	0.09	16
32	11.05.2017	Burkheim	1	Melolontha spp.	faeces	00:02:14	00:57:08	00:54:54	55	01.06.2017	3164.5	670.6	2493.9	2725.6	17.9	218.2	218.9	44.01	8.3145	97.7	0.111	26.0	299.2	266292.66	2487.27	107.06	0.52	1.02282	792392.51156	0.00131	0.10910	4.00	100.00	0.00010	47933.98455	102.28152	79.23925	62.99421	0.43638	0.08	16	This measurement did not really work in the field. Discard.
33	11.05.2017	Burkheim	1	Melolontha spp.	faeces	00:04:41	00:58:34	00:53:53	54	01.06.2017	2168.2	670.6	1497.6	1667.6	14.3	218.2	218.7	44.01	8.3145	97.7	0.111	26.0	299.2	162926.70	2487.27	65.50	0.32	0.38288	296624.16249	0.00131	0.04084	4.00	100.00	0.00010	47817.86876	38.28806	29.66242	62.84161	0.16336	0.06	19	This measurement did not really work in the field. Discard.
34	11.05.2017	Burkheim	1	Melolontha spp.	faeces	00:06:39	00:59:46	00:53:07	53	01.06.2017	2696.7	670.6	2026.2	2288.8	16.1	218.2	218.8	44.01	8.3145	97.7	0.111	26.0	299.2	223611.33	2487.27	89.90	0.44	0.72122	558739.78839	0.00131	0.07693	4.00	100.00	0.00010	47874.06690	72.12178	55.87398	62.91546	0.30771	0.07	17	This measurement did not really work in the field. Discard.
35	11.05.2017	Burkheim	1	Melolontha spp.	faeces	00:15:44	01:15:35	00:59:51	60	01.06.2017	2101.8	670.6	1431.2	1434.8	14.1	218.2	218.7	44.01	8.3145	97.7	0.111	26.0	299.2	140183.13	2487.27	56.36	0.28	0.28345	219590.47963	0.00131	0.03023	4.00	100.00	0.00010	47811.67494	28.34460	21.95905	62.83347	0.12093	0.06	20	This measurement did not really work in the field. Discard.
36	11.05.2017	Burkheim	1	Melolontha spp.	faeces	00:23:36	01:24:26	01:00:50	61	01.06.2017	1248.0	670.6	577.4	569.5	11.6	218.2	218.5	44.01	8.3145	97.7	0.111	26.0	299.2	55639.61	2487.27	22.37	0.11	0.04465	34593.15625	0.00131	0.00476	4.00	100.00	0.00010	47749.16653	4.46526	3.45932	62.75132	0.01905	0.04	41	This measurement did not really work in the field. Discard.
37	11.05.2017	Burkheim	3	Melolontha spp.	larva	00:00:00	00:58:20	00:58:20	58	01.06.2017	4628.8	670.6	3958.2	4071.3	23.9	218.2	219.5	44.01	8.3145	97.7	0.111	26.0	299.2	397768.64	2487.27	159.92	0.78	2.28213	1768003.30483	0.00131	0.24342	4.00	100.00	0.00010	48183.38490	228.21275	176.80033	63.32196	0.97367	0.11	15
38	11.05.2017	Burkheim	3	Melolontha spp.	larva	00:04:15	00:59:26	00:55:11	55	01.06.2017	2528.8	670.6	1858.3	2020.5	15.5	218.2	218.8	44.01	8.3145	97.7	0.111	26.0	299.2	197398.74	2487.27	79.36	0.39	0.56204	435422.35264	0.00131	0.05995	4.00	100.00	0.00010	47854.88941	56.20404	43.54224	62.89026	0.23979	0.07	17
39	11.05.2017	Burkheim	3	Melolontha spp.	beetle	00:06:00	01:00:54	00:54:54	55	01.06.2017	5448.6	670.6	4778.1	5221.9	27.4	218.2	219.9	44.01	8.3145	97.7	0.111	26.0	299.2	510181.83	2487.27	205.12	1.00	3.75430	2908519.40542	0.00131	0.40044	4.00	100.00	0.00010	48363.94312	375.42985	290.85194	63.55925	1.60177	0.14	14
40	11.05.2017	Burkheim	3	Melolontha spp.	larva	00:19:51	01:02:17	00:42:26	42	01.06.2017	6250.3	670.6	5579.8	7889.7	30.9	218.2	220.4	44.01	8.3145	97.7	0.111	26.0	299.2	770826.76	2487.27	309.91	1.51	8.57023	6639502.69706	0.00131	0.91412	4.00	100.00	0.00010	48568.92972	857.02281	663.95027	63.82864	3.65648	0.21	14
41	11.05.2017	Burkheim	3	unknown	larva	00:24:04	01:03:42	00:39:38	40	01.06.2017	1179.8	670.6	509.3	771.0	11.5	218.2	218.5	44.01	8.3145	97.7	0.111	26.0	299.2	75327.57	2487.27	30.29	0.15	0.08184	63405.93634	0.00131	0.00873	4.00	100.00	0.00010	47745.55266	8.18440	6.34059	62.74657	0.03492	0.05	31
42	11.05.2017	Burkheim	3	Melolontha spp.	larva	00:30:50	01:04:58	00:34:08	34	01.06.2017	4008.7	670.6	3338.1	5867.8	21.3	218.2	219.2	44.01	8.3145	97.7	0.111	26.0	299.2	573282.58	2487.27	230.49	1.13	4.74041	3672480.27231	0.00131	0.50562	4.00	100.00	0.00010	48066.32519	474.04143	367.24803	63.16813	2.02249	0.16	14
43	26.05.2017	Blaubeuren-Weiler	1	Melolontha melolontha	larva	00:00:00	01:02:48	01:02:48	63	01.06.2017	6685.7	538.2	6652.8	6356.2	32.8	68.0	75.6	44.01	8.3145	96.2	0.111	27.0	300.2	611467.67	2495.59	245.02	1.20	5.52543	4150212.22167	0.00127	0.56760	4.00	100.00	0.00010	5708.21410	552.54305	415.02122	7.22470	2.27039	0.17	14
44	26.05.2017	Blaubeuren-Weiler	1	Melolontha melolontha	larva	00:02:03	01:06:19	01:04:16	64	01.06.2017	na	na	#WERT!	#WERT!				44.01	8.3145	96.2	0.111	27.0	300.2	#WERT!	2495.59	#WERT!	#WERT!	#WERT!	#WERT!	0.00127	#WERT!	4.00	100.00	0.00010	0.00000	#WERT!	#WERT!	0.00000	#WERT!	#WERT!	#WERT!	GC failure
45	26.05.2017	Blaubeuren-Weiler	1	Melolontha melolontha	larva	00:04:45	01:07:00	01:02:15	62	01.06.2017	8788.0	538.2	8249.8	7951.6	42.3	68.0	80.1	44.01	8.3145	96.2	0.111	27.0	300.2	764948.22	2495.59	306.52	1.50	8.64735	6495123.01564	0.00127	0.88829	4.00	100.00	0.00010	6419.16334	864.73531	649.51230	8.12452	3.55318	0.21	14
46	26.05.2017	Blaubeuren-Weiler	1	Melolontha melolontha	larva	00:06:50	01:07:53	01:01:03	61	01.06.2017	4035.5	538.2	3497.3	3437.2	21.4	68.0	71.3	44.01	8.3145	96.2	0.111	27.0	300.2	330658.45	2495.59	132.50	0.65	1.61577	1213619.49825	0.00127	0.16598	4.00	100.00	0.00010	5087.25465	161.57656	121.36195	6.43877	0.66391	0.09	14
47	26.05.2017	Blaubeuren-Weiler	1	Melolontha melolontha	larva	00:09:10	01:09:05	00:59:55	60	01.06.2017	8231.3	538.2	7693.1	7703.8	39.8	68.0	78.8	44.01	8.3145	96.2	0.111	27.0	300.2	741109.33	2495.59	296.97	1.45	8.11678	6096602.36881	0.00127	0.83379	4.00	100.00	0.00010	6212.09972	811.67783	609.66024	7.86245	3.33516	0.20	14
48	26.05.2017	Blaubeuren-Weiler	1	Melolontha melolontha	larva	00:13:46	01:10:17	00:56:31	57	01.06.2017	8449.4	538.2	7911.3	8398.9	40.8	68.0	79.3	44.01	8.3145	96.2	0.111	27.0	300.2	807972.52	2495.59	323.76	1.58	9.64744	7246302.98542	0.00127	0.99103	4.00	100.00	0.00010	6291.62424	964.74448	724.63030	7.96310	3.96411	0.22	14
49	26.05.2017	Blaubeuren-Weiler	1	Melolontha melolontha	larva	00:17:38	01:25:35	01:07:57	68	01.06.2017	7983.1	538.2	7445.0	6573.9	38.7	68.0	78.3	44.01	8.3145	96.2	0.111	27.0	300.2	632412.96	2495.59	253.41	1.24	5.91045	4439405.62550	0.00127	0.60715	4.00	100.00	0.00010	6124.16317	591.04513	443.94056	7.75115	2.42859	0.17	14
50	26.05.2017	Blaubeuren-Weiler	1	Melolontha melolontha	larva	00:21:10	01:26:34	01:05:24	65	01.06.2017	4167.3	538.2	3629.1	3329.5	21.9	68.0	71.5	44.01	8.3145	96.2	0.111	27.0	300.2	320296.42	2495.59	128.35	0.63	1.51608	1138747.57510	0.00127	0.15574	4.00	100.00	0.00010	5110.88062	151.60840	113.87476	6.46867	0.62296	0.09	14
51	26.05.2017	Blaubeuren-Weiler	1	Melolontha melolontha	larva	00:24:40	01:27:34	01:02:54	63	01.06.2017	8346.8	538.2	7808.6	7448.6	40.3	68.0	79.1	44.01	8.3145	96.2	0.111	27.0	300.2	716556.99	2495.59	287.13	1.40	7.58788	5699342.74254	0.00127	0.77946	4.00	100.00	0.00010	6253.94465	758.78823	569.93427	7.91541	3.11784	0.19	14
52	26.05.2017	Blaubeuren-Weiler	1	Melolontha melolontha	larva	00:28:20	01:28:28	01:00:08	60	01.06.2017	6325.0	538.2	5786.9	5774.0	31.2	68.0	74.9	44.01	8.3145	96.2	0.111	27.0	300.2	555461.72	2495.59	222.58	1.09	4.55961	3424771.22801	0.00127	0.46838	4.00	100.00	0.00010	5605.66335	455.96067	342.47712	7.09490	1.87353	0.15	14
53	26.05.2017	Blaubeuren-Weiler	2	Melolontha melolontha	larva	00:00:00	01:00:46	01:00:46	61	01.06.2017	6817.1	538.2	6278.9	6199.7	33.4	68.0	75.8	44.01	8.3145	96.2	0.111	27.0	300.2	596412.44	2495.59	238.99	1.17	5.25669	3948359.55812	0.00127	0.53999	4.00	100.00	0.00010	5746.99519	525.66917	394.83596	7.27378	2.15996	0.16	14
54	26.05.2017	Blaubeuren-Weiler	2	Melolontha melolontha	larva	00:01:06	01:01:51	01:00:45	61	01.06.2017	6361.5	538.2	5823.4	5751.5	31.4	68.0	74.9	44.01	8.3145	96.2	0.111	27.0	300.2	553291.00	2495.59	221.71	1.08	4.52404	3398055.81984	0.00127	0.46473	4.00	100.00	0.00010	5615.78272	452.40388	339.80558	7.10771	1.85892	0.15	14
55	26.05.2017	Blaubeuren-Weiler	2	Melolontha melolontha	larva	00:03:14	01:03:57	01:00:43	61	01.06.2017	6917.3	538.2	6379.2	6303.9	33.9	68.0	76.0	44.01	8.3145	96.2	0.111	27.0	300.2	606433.74	2495.59	243.00	1.19	5.43483	4082159.91168	0.00127	0.55829	4.00	100.00	0.00010	5777.08639	543.48283	408.21599	7.31187	2.23316	0.16	14
56	26.05.2017	Blaubeuren-Weiler	2	Melolontha melolontha	larva	00:07:33	01:04:54	00:57:21	57	01.06.2017	6936.9	538.2	6398.7	6694.4	34.0	68.0	76.0	44.01	8.3145	96.2	0.111	27.0	300.2	644001.69	2495.59	258.06	1.26	6.12905	4603597.21609	0.00127	0.62960	4.00	100.00	0.00010	5783.00678	612.90495	460.35972	7.31936	2.51841	0.17	14
57	26.05.2017	Blaubeuren-Weiler	2	Melolontha melolontha	larva	00:09:18	01:05:39	00:56:21	56	01.06.2017	6571.7	538.2	6033.5	6424.4	32.3	68.0	75.3	44.01	8.3145	96.2	0.111	27.0	300.2	618022.52	2495.59	247.65	1.21	5.64453	4239668.52804	0.00127	0.57983	4.00	100.00	0.00010	5675.18988	564.45291	423.96685	7.18290	2.31932	0.17	14
58	26.05.2017	Blaubeuren-Weiler	2	unknown	larva	00:14:48	01:06:26	00:51:38	52	01.06.2017	1135.8	538.2	597.7	694.5	11.4	68.0	69.0	44.01	8.3145	96.2	0.111	27.0	300.2	66810.80	2495.59	26.77	0.13	0.06596	49546.91401	0.00127	0.00678	4.00	100.00	0.00010	4759.53631	6.59648	4.95469	6.02399	0.02710	0.02	17
59	26.05.2017	Blaubeuren-Weiler	2	Melolontha melolontha	larva	00:18:13	01:07:07	00:48:54	49	01.06.2017	6124.4	538.2	5586.3	6854.3	30.3	68.0	74.5	44.01	8.3145	96.2	0.111	27.0	300.2	659386.36	2495.59	264.22	1.29	6.42538	4826176.77847	0.00127	0.66004	4.00	100.00	0.00010	5551.08828	642.53833	482.61768	7.02583	2.64017	0.18	14
60	26.05.2017	Blaubeuren-Weiler	2	Melolontha melolontha	larva	00:20:45	01:07:50	00:47:05	47	01.06.2017	8502.8	538.2	7964.6	10149.6	41.0	68.0	79.4	44.01	8.3145	96.2	0.111	27.0	300.2	976393.69	2495.59	391.25	1.91	14.08864	10582133.38204	0.00127	1.44725	4.00	100.00	0.00010	6311.39104	1408.86391	1058.21334	7.98812	5.78899	0.26	14
61	26.05.2017	Blaubeuren-Weiler	2	Melolontha melolontha	larva	00:22:35	01:09:00	00:46:25	46	01.06.2017	4674.2	538.2	4136.1	5346.5	24.1	68.0	72.2	44.01	8.3145	96.2	0.111	27.0	300.2	514330.58	2495.59	206.10	1.01	3.90934	2936351.22340	0.00127	0.40158	4.00	100.00	0.00010	5208.83913	390.93433	293.63512	6.59266	1.60634	0.14	14
62	26.05.2017	Blaubeuren-Weiler	2	Melolontha melolontha	larva	00:27:05	01:09:40	00:42:35	43	01.06.2017	6462.0	538.2	5923.8	8346.7	31.8	68.0	75.1	44.01	8.3145	96.2	0.111	27.0	300.2	802953.61	2495.59	321.75	1.57	9.52796	7156558.37748	0.00127	0.97875	4.00	100.00	0.00010	5643.94492	952.79623	715.65584	7.14335	3.91502	0.22	14
63	02.06.2017	Lab	na	Melolontha melolontha	larva	00:00:00	01:06:07	01:06:07	66	17.07.2017	4600.9	485.9	4115.0	3734.3	17.1	16.9	24.0	44.01	8.3145	100.2	0.111	24.0	297.2	374180.83	2470.64	151.45	0.74	1.94591	1585665.61528	0.00140	0.22126	4.00	100.00	0.00010	578.08793	194.59072	158.56656	0.80989	0.88505	0.10	13
64	02.06.2017	Lab	na	Melolontha melolontha	larva	00:04:22	01:08:53	01:04:31	65	17.07.2017	2768.6	485.9	2282.8	2123.0	11.8	16.9	20.6	44.01	8.3145	100.2	0.111	24.0	297.2	212720.20	2470.64	86.10	0.42	0.62889	512467.11317	0.00140	0.07151	4.00	100.00	0.00010	425.09724	62.88926	51.24671	0.59555	0.28604	0.06	13
65	02.06.2017	Lab	na	Melolontha melolontha	larva	00:11:23	01:11:05	00:59:42	60	17.07.2017	2513.0	485.9	2027.2	2037.4	11.1	16.9	20.2	44.01	8.3145	100.2	0.111	24.0	297.2	204143.71	2470.64	82.63	0.40	0.57920	471976.67208	0.00140	0.06586	4.00	100.00	0.00010	409.80205	57.92033	47.19767	0.57412	0.26344	0.05	13
66	02.06.2017	Lab	na	Melolontha melolontha	larva	00:20:28	01:16:56	00:56:28	56	17.07.2017	2179.7	485.9	1693.9	1799.8	10.3	16.9	19.8	44.01	8.3145	100.2	0.111	24.0	297.2	180344.70	2470.64	73.00	0.36	0.45203	368345.45187	0.00140	0.05140	4.00	100.00	0.00010	392.07955	45.20285	36.83455	0.54929	0.20559	0.05	14
67	02.06.2017	Lab	na	Melolontha melolontha	larva	00:27:08	01:26:00	00:58:52	59	17.07.2017	3657.4	485.9	3171.5	3232.6	14.3	16.9	22.1	44.01	8.3145	100.2	0.111	24.0	297.2	323905.21	2470.64	131.10	0.64	1.45813	1188185.92023	0.00140	0.16580	4.00	100.00	0.00010	489.80596	145.81255	118.81859	0.68621	0.66319	0.09	13
68	02.06.2017	Lab	na	Melolontha melolontha	larva	00:34:03	01:32:11	00:58:08	58	17.07.2017	2606.1	485.9	2120.2	2188.3	11.4	16.9	20.4	44.01	8.3145	100.2	0.111	24.0	297.2	219264.66	2470.64	88.75	0.43	0.66818	544484.86542	0.00140	0.07598	4.00	100.00	0.00010	415.19694	66.81844	54.44849	0.58168	0.30391	0.06	13
69	02.06.2017	Lab	na	Melolontha melolontha	larva	00:39:31	01:35:30	00:55:59	56	17.07.2017	2547.1	485.9	2061.3	2209.1	11.2	16.9	20.3	44.01	8.3145	100.2	0.111	24.0	297.2	221356.55	2470.64	89.59	0.44	0.68099	554923.70503	0.00140	0.07743	4.00	100.00	0.00010	411.75603	68.09948	55.49237	0.57686	0.30973	0.06	13
70	02.06.2017	Lab	na	Melolontha melolontha	larva	00:00:00	01:04:25	01:04:25	64	17.07.2017	2559.8	485.9	2073.9	1931.7	11.3	16.9	20.3	44.01	8.3145	100.2	0.111	24.0	297.2	193558.69	2470.64	78.34	0.38	0.52070	424300.81365	0.00140	0.05921	4.00	100.00	0.00010	412.48871	52.06962	42.43008	0.57789	0.23683	0.05	14
71	02.06.2017	Lab	na	Melolontha melolontha	larva	00:06:34	01:06:28	00:59:54	60	17.07.2017	4911.4	485.9	4425.6	4432.9	18.0	16.9	24.7	44.01	8.3145	100.2	0.111	24.0	297.2	444180.74	2470.64	179.78	0.88	2.74207	2234436.29902	0.00140	0.31179	4.00	100.00	0.00010	611.55441	274.20697	223.44363	0.85677	1.24716	0.12	13
72	02.06.2017	Lab	na	Melolontha melolontha	larva	00:12:38	01:12:15	00:59:37	60	17.07.2017	3797.6	485.9	3311.7	3333.0	14.7	16.9	22.4	44.01	8.3145	100.2	0.111	24.0	297.2	333964.94	2470.64	135.17	0.66	1.55010	1263136.52234	0.00140	0.17626	4.00	100.00	0.00010	501.64489	155.01039	126.31365	0.70279	0.70503	0.09	13
73	02.06.2017	Lab	na	Melolontha melolontha	larva	00:18:21	01:18:08	00:59:47	60	17.07.2017	2866.3	485.9	2380.4	2389.0	12.1	16.9	20.8	44.01	8.3145	100.2	0.111	24.0	297.2	239379.47	2470.64	96.89	0.47	0.79640	648966.56631	0.00140	0.09056	4.00	100.00	0.00010	431.32984	79.64029	64.89666	0.60428	0.36222	0.06	13
74	02.06.2017	Lab	na	Melolontha melolontha	larva	00:30:00	01:31:00	01:01:00	61	17.07.2017	2121.5	485.9	1635.6	1608.8	10.2	16.9	19.7	44.01	8.3145	100.2	0.111	24.0	297.2	161199.52	2470.64	65.25	0.32	0.36115	294290.33968	0.00140	0.04106	4.00	100.00	0.00010	389.24008	36.11491	29.42903	0.54532	0.16426	0.04	14
75	02.06.2017	Lab	na	Melolontha melolontha	larva	00:36:09	01:33:14	00:57:05	57	17.07.2017	3499.5	485.9	3013.7	3167.7	13.8	16.9	21.8	44.01	8.3145	100.2	0.111	24.0	297.2	317399.68	2470.64	128.47	0.63	1.40014	1140936.55704	0.00140	0.15920	4.00	100.00	0.00010	477.00610	140.01418	114.09366	0.66827	0.63682	0.08	13
76	02.06.2017	Lab	na	Melolontha melolontha	larva	00:00:00	00:57:10	00:57:10	57	17.07.2017	3506.9	485.9	3021.0	3170.8	13.9	16.9	21.9	44.01	8.3145	100.2	0.111	24.0	297.2	317710.45	2470.64	128.59	0.63	1.40288	1143171.87423	0.00140	0.15952	4.00	100.00	0.00010	477.58994	140.28849	114.31719	0.66909	0.63807	0.08	13
77	02.06.2017	Lab	na	Melolontha melolontha	larva	00:05:45	01:03:17	00:57:32	58	17.07.2017	3528.9	485.9	3043.0	3173.5	13.9	16.9	21.9	44.01	8.3145	100.2	0.111	24.0	297.2	317979.78	2470.64	128.70	0.63	1.40526	1145110.85176	0.00140	0.15979	4.00	100.00	0.00010	479.34005	140.52644	114.51109	0.67154	0.63915	0.08	13
78	02.06.2017	Lab	na	Melolontha melolontha	larva	00:12:40	01:15:20	01:02:40	63	17.07.2017	2372.0	485.9	1886.1	1805.9	10.8	16.9	20.0	44.01	8.3145	100.2	0.111	24.0	297.2	180947.25	2470.64	73.24	0.36	0.45505	370810.91187	0.00140	0.05174	4.00	100.00	0.00010	401.99496	45.50541	37.08109	0.56318	0.20697	0.05	14
79	02.06.2017	Lab	na	Melolontha melolontha	larva	00:19:03	01:17:03	00:58:00	58	17.07.2017	3469.6	485.9	2983.7	3086.6	13.7	16.9	21.8	44.01	8.3145	100.2	0.111	24.0	297.2	309276.28	2470.64	125.18	0.61	1.32939	1083282.58214	0.00140	0.15116	4.00	100.00	0.00010	474.63927	132.93896	108.32826	0.66496	0.60464	0.08	13
80	02.06.2017	Lab	na	Melolontha melolontha	larva	00:25:26	01:26:58	01:01:32	62	17.07.2017	3259.3	485.9	2773.5	2704.3	13.1	16.9	21.4	44.01	8.3145	100.2	0.111	24.0	297.2	270975.11	2470.64	109.68	0.54	1.02051	831586.30408	0.00140	0.11604	4.00	100.00	0.00010	458.60994	102.05114	83.15863	0.64250	0.46415	0.07	13
81	02.06.2017	Lab	na	Melolontha melolontha	larva	00:32:04	01:30:10	00:58:06	58	17.07.2017	2597.0	485.9	2111.2	2180.2	11.4	16.9	20.4	44.01	8.3145	100.2	0.111	24.0	297.2	218458.12	2470.64	88.42	0.43	0.66328	540486.56558	0.00140	0.07542	4.00	100.00	0.00010	414.66577	66.32777	54.04866	0.58094	0.30168	0.06	13
82	02.06.2017	Lab	na	Melolontha melolontha	larva	00:38:05	01:35:56	00:57:51	58	17.07.2017	2694.0	485.9	2208.2	2290.2	11.6	16.9	20.5	44.01	8.3145	100.2	0.111	24.0	297.2	229480.02	2470.64	92.88	0.45	0.73190	596400.89203	0.00140	0.08322	4.00	100.00	0.00010	420.47918	73.18950	59.64009	0.58908	0.33288	0.06	13
83	02.06.2017	Lab	na	Melolontha melolontha	larva	00:00:00	01:15:08	01:15:08	75	17.07.2017	3478.7	485.9	2992.8	2390.0	13.8	16.9	21.8	44.01	8.3145	100.2	0.111	24.0	297.2	239480.32	2470.64	96.93	0.47	0.79707	649513.49223	0.00140	0.09063	4.00	100.00	0.00010	475.35856	79.70741	64.95135	0.66596	0.36253	0.06	13
84	02.06.2017	Lab	na	Melolontha melolontha	larva	00:05:17	01:17:55	01:12:38	73	17.07.2017	3815.8	485.9	3330.0	2750.8	14.7	16.9	22.4	44.01	8.3145	100.2	0.111	24.0	297.2	275628.62	2470.64	111.56	0.54	1.05586	860393.55049	0.00140	0.12006	4.00	100.00	0.00010	503.22245	105.58632	86.03936	0.70500	0.48023	0.07	13
85	02.06.2017	Lab	na	Melolontha melolontha	larva	00:11:13	01:19:39	01:08:26	68	17.07.2017	3827.3	485.9	3341.4	2929.6	14.8	16.9	22.5	44.01	8.3145	100.2	0.111	24.0	297.2	293547.99	2470.64	118.81	0.58	1.19762	975903.25397	0.00140	0.13618	4.00	100.00	0.00010	504.21118	119.76151	97.59033	0.70639	0.54470	0.08	13
86	02.06.2017	Lab	na	Melolontha melolontha	larva	00:17:30	01:22:42	01:05:12	65	17.07.2017	2568.8	485.9	2082.9	1916.8	11.3	16.9	20.3	44.01	8.3145	100.2	0.111	24.0	297.2	192061.36	2470.64	77.74	0.38	0.51267	417761.61613	0.00140	0.05829	4.00	100.00	0.00010	413.01059	51.26714	41.77616	0.57862	0.23318	0.05	14
87	02.06.2017	Lab	na	Melolontha melolontha	larva	00:23:36	01:24:37	01:01:01	61	17.07.2017	3408.2	485.9	2922.3	2873.6	13.6	16.9	21.7	44.01	8.3145	100.2	0.111	24.0	297.2	287935.37	2470.64	116.54	0.57	1.15226	938941.55062	0.00140	0.13102	4.00	100.00	0.00010	469.85422	115.22563	93.89416	0.65825	0.52407	0.08	13
88	02.06.2017	Lab	na	Melolontha melolontha	larva	00:30:47	01:26:15	00:55:28	55	17.07.2017	3258.2	485.9	2772.3	2998.9	13.1	16.9	21.4	44.01	8.3145	100.2	0.111	24.0	297.2	300489.40	2470.64	121.62	0.59	1.25492	1022602.49881	0.00140	0.14269	4.00	100.00	0.00010	458.52573	125.49238	102.26025	0.64238	0.57077	0.08	13
89	02.06.2017	Lab	na	Melolontha melolontha	larva	00:35:41	01:31:23	00:55:42	56	17.07.2017	2316.0	485.9	1830.1	1971.4	10.6	16.9	20.0	44.01	8.3145	100.2	0.111	24.0	297.2	197537.04	2470.64	79.95	0.39	0.54232	441921.99743	0.00140	0.06167	4.00	100.00	0.00010	399.02157	54.23206	44.19220	0.55902	0.24666	0.05	13
90	02.06.2017	Lab	na	Melolontha melolontha	larva	00:00:00	01:02:16	01:02:16	62	17.07.2017	3949.7	485.9	3463.9	3337.8	15.1	16.9	22.7	44.01	8.3145	100.2	0.111	24.0	297.2	334446.18	2470.64	135.37	0.66	1.55457	1266779.44665	0.00140	0.17676	4.00	100.00	0.00010	515.00394	155.45744	126.67794	0.72151	0.70706	0.09	13
91	02.06.2017	Lab	na	Melolontha melolontha	larva	00:06:04	01:06:41	01:00:37	61	17.07.2017	3342.3	485.9	2856.4	2827.3	13.4	16.9	21.6	44.01	8.3145	100.2	0.111	24.0	297.2	283299.12	2470.64	114.67	0.56	1.11545	908947.89981	0.00140	0.12683	4.00	100.00	0.00010	464.81374	111.54485	90.89479	0.65119	0.50733	0.08	13
92	02.06.2017	Lab	na	Melolontha melolontha	larva	00:12:51	01:10:31	00:57:40	58	17.07.2017	2338.8	485.9	1853.0	1928.0	10.7	16.9	20.0	44.01	8.3145	100.2	0.111	24.0	297.2	193181.52	2470.64	78.19	0.38	0.51867	422648.83389	0.00140	0.05898	4.00	100.00	0.00010	400.22622	51.86689	42.26488	0.56071	0.23590	0.05	14
93	02.06.2017	Lab	na	Melolontha melolontha	larva	00:18:22	01:15:21	00:56:59	57	17.07.2017	3723.2	485.9	3237.3	3408.7	14.5	16.9	22.3	44.01	8.3145	100.2	0.111	24.0	297.2	341551.43	2470.64	138.24	0.68	1.62133	1321176.20329	0.00140	0.18436	4.00	100.00	0.00010	495.30737	162.13294	132.11762	0.69391	0.73742	0.09	13
94	02.06.2017	Lab	na	Melolontha melolontha	larva	00:24:39	01:24:58	01:00:19	60	17.07.2017	2622.2	485.9	2136.4	2125.2	11.4	16.9	20.4	44.01	8.3145	100.2	0.111	24.0	297.2	212940.61	2470.64	86.19	0.42	0.63020	513529.63291	0.00140	0.07166	4.00	100.00	0.00010	416.15548	63.01966	51.35296	0.58302	0.28663	0.06	13
95	02.06.2017	Lab	na	Melolontha melolontha	larva	00:30:18	01:26:52	00:56:34	57	17.07.2017	4951.7	485.9	4465.9	4736.9	18.2	16.9	24.8	44.01	8.3145	100.2	0.111	24.0	297.2	474640.74	2470.64	192.11	0.94	3.13104	2551400.00314	0.00140	0.35602	4.00	100.00	0.00010	616.06048	313.10432	255.14000	0.86308	1.42408	0.13	13
96	02.06.2017	Lab	na	Melolontha melolontha	larva	00:36:22	01:30:41	00:54:19	54	17.07.2017	3077.8	485.9	2591.9	2863.1	12.6	16.9	21.1	44.01	8.3145	100.2	0.111	24.0	297.2	286887.10	2470.64	116.12	0.57	1.14388	932117.33461	0.00140	0.13007	4.00	100.00	0.00010	445.57725	114.38817	93.21173	0.62424	0.52027	0.08	13
97	02.06.2017	Lab	na	Melolontha melolontha	larva	00:42:14	01:40:40	00:58:26	58	17.07.2017	2434.2	485.9	1948.4	2000.6	10.9	16.9	20.1	44.01	8.3145	100.2	0.111	24.0	297.2	200458.96	2470.64	81.14	0.40	0.55848	455092.30821	0.00140	0.06350	4.00	100.00	0.00010	405.38367	55.84831	45.50923	0.56793	0.25401	0.05	13
98	02.06.2017	Lab	na	Melolontha melolontha	larva	00:47:57	01:45:55	00:57:58	58	17.07.2017	2262.0	485.9	1776.1	1838.4	10.5	16.9	19.9	44.01	8.3145	100.2	0.111	24.0	297.2	184209.39	2470.64	74.56	0.36	0.47161	384301.46784	0.00140	0.05362	4.00	100.00	0.00010	396.21924	47.16095	38.43015	0.55509	0.21450	0.05	14
99	02.06.2017	Lab	na	Melolontha melolontha	larva	00:54:20	01:54:58	01:00:38	61	17.07.2017	3256.7	485.9	2770.8	2741.9	13.1	16.9	21.4	44.01	8.3145	100.2	0.111	24.0	297.2	274734.04	2470.64	111.20	0.54	1.04902	854817.62112	0.00140	0.11928	4.00	100.00	0.00010	458.41394	104.90205	85.48176	0.64223	0.47712	0.07	13
100	02.06.2017	Lab	na	Melolontha melolontha	larva	01:00:00	01:56:29	00:56:29	56	17.07.2017	3635.8	485.9	3149.9	3346.0	14.2	16.9	22.1	44.01	8.3145	100.2	0.111	24.0	297.2	335270.96	2470.64	135.70	0.66	1.56225	1273035.20701	0.00140	0.17764	4.00	100.00	0.00010	488.01918	156.22514	127.30352	0.68370	0.71055	0.09	13
101	02.06.2017	Lab	na	Melolontha melolontha	larva	01:05:07	02:05:36	01:00:29	60	17.07.2017	2549.9	485.9	2064.0	2047.5	11.2	16.9	20.3	44.01	8.3145	100.2	0.111	24.0	297.2	205159.45	2470.64	83.04	0.41	0.58498	476685.12478	0.00140	0.06652	4.00	100.00	0.00010	411.91404	58.49815	47.66851	0.57708	0.26606	0.05	13
102	13.06.2017	Lab	na	Melolontha melolontha	larva	00:10:27	01:08:10	00:57:43	58	17.07.2017	1926.0	507.7	1418.4	1474.5	9.7	25.1	26.9	44.01	8.3145	100.5	0.111	24.0	297.2	148184.85	2470.64	59.98	0.29	0.30337	248688.74268	0.00141	0.03470	4.00	100.00	0.00010	722.04819	30.33681	24.86887	1.01764	0.13881	0.04	14
103	13.06.2017	Lab	na	Melolontha melolontha	larva	00:18:16	01:19:46	01:01:30	62	17.07.2017	3769.1	507.7	3261.4	3181.9	14.6	25.1	29.0	44.01	8.3145	100.5	0.111	24.0	297.2	319778.41	2470.64	129.43	0.63	1.41273	1158102.01039	0.00141	0.16160	4.00	100.00	0.00010	840.97441	141.27348	115.81020	1.18525	0.64640	0.09	13
104	13.06.2017	Lab	na	Melolontha melolontha	larva	00:24:36	01:40:12	01:15:36	76	17.07.2017	1949.8	507.7	1442.1	1144.5	9.8	25.1	26.9	44.01	8.3145	100.5	0.111	24.0	297.2	115025.35	2470.64	46.56	0.23	0.18279	149842.72428	0.00141	0.02091	4.00	100.00	0.00010	723.09090	18.27888	14.98427	1.01911	0.08364	0.03	14
105	13.06.2017	Lab	na	Melolontha melolontha	larva	00:30:19	01:42:00	01:11:41	72	17.07.2017	2745.3	507.7	2237.7	1873.0	11.7	25.1	27.7	44.01	8.3145	100.5	0.111	24.0	297.2	188233.66	2470.64	76.19	0.37	0.48950	401275.92698	0.00141	0.05599	4.00	100.00	0.00010	765.41253	48.95048	40.12759	1.07875	0.22397	0.05	14
106	13.06.2017	Lab	na	Melolontha melolontha	larva	00:37:52	01:43:44	01:05:52	66	17.07.2017	2089.0	507.7	1581.4	1440.5	10.1	25.1	27.0	44.01	8.3145	100.5	0.111	24.0	297.2	144771.99	2470.64	58.60	0.29	0.28956	237365.50626	0.00141	0.03312	4.00	100.00	0.00010	729.46344	28.95552	23.73655	1.02809	0.13249	0.04	14
107	13.06.2017	Lab	na	Melolontha melolontha	larva	00:00:00	01:05:16	01:05:16	65	17.07.2017	3030.5	507.7	2522.9	2319.3	12.5	25.1	28.0	44.01	8.3145	100.5	0.111	24.0	297.2	233087.22	2470.64	94.34	0.46	0.75058	615297.94908	0.00141	0.08586	4.00	100.00	0.00010	784.07487	75.05840	61.52979	1.10506	0.34343	0.06	13
108	13.06.2017	Lab	na	Melolontha melolontha	larva	00:04:53	01:07:26	01:02:33	63	17.07.2017	2250.8	507.7	1743.1	1672.1	10.5	25.1	27.2	44.01	8.3145	100.5	0.111	24.0	297.2	168043.83	2470.64	68.02	0.33	0.39013	319811.21602	0.00141	0.04463	4.00	100.00	0.00010	737.41801	39.01284	31.98112	1.03930	0.17850	0.04	14
109	13.06.2017	Lab	na	Melolontha melolontha	larva	00:10:34	01:12:30	01:01:56	62	17.07.2017	1874.0	507.7	1366.3	1323.6	9.6	25.1	26.8	44.01	8.3145	100.5	0.111	24.0	297.2	133025.68	2470.64	53.84	0.26	0.24447	200410.05961	0.00141	0.02796	4.00	100.00	0.00010	719.80613	24.44744	20.04101	1.01448	0.11186	0.04	14
110	13.06.2017	Lab	na	Melolontha melolontha	larva	00:16:17	01:16:55	01:00:38	61	17.07.2017	1951.5	507.7	1443.8	1428.8	9.8	25.1	26.9	44.01	8.3145	100.5	0.111	24.0	297.2	143589.89	2470.64	58.12	0.28	0.28485	233505.03776	0.00141	0.03258	4.00	100.00	0.00010	723.16726	28.48460	23.35050	1.01921	0.13033	0.04	14
111	13.06.2017	Lab	na	Melolontha melolontha	larva	00:22:07	01:22:41	01:00:34	61	17.07.2017	3403.6	507.7	2896.0	2868.9	13.6	25.1	28.5	44.01	8.3145	100.5	0.111	24.0	297.2	288322.40	2470.64	116.70	0.57	1.14847	941467.41200	0.00141	0.13137	4.00	100.00	0.00010	811.27519	114.84686	94.14674	1.14339	0.52548	0.08	13
112	13.06.2017	Lab	na	Melolontha melolontha	larva	00:28:24	01:29:21	01:00:57	61	17.07.2017	1117.1	507.7	609.4	599.9	8.2	25.1	26.3	44.01	8.3145	100.5	0.111	24.0	297.2	60291.03	2470.64	24.40	0.12	0.05022	41167.45112	0.00141	0.00574	4.00	100.00	0.00010	694.15636	5.02190	4.11675	0.97833	0.02298	0.02	14
113	13.06.2017	Lab	na	Melolontha melolontha	larva	00:33:52	01:33:51	00:59:59	60	17.07.2017	2049.6	507.7	1541.9	1542.3	10.0	25.1	27.0	44.01	8.3145	100.5	0.111	24.0	297.2	155004.84	2470.64	62.74	0.31	0.33193	272106.57299	0.00141	0.03797	4.00	100.00	0.00010	727.61314	33.19349	27.21066	1.02548	0.15188	0.04	14
114	13.06.2017	Lab	na	Melolontha melolontha	larva	00:08:53	01:41:00	01:32:07	92	17.07.2017	3920.1	507.7	3412.4	2222.7	15.1	25.1	29.2	44.01	8.3145	100.5	0.111	24.0	297.2	223377.19	2470.64	90.41	0.44	0.68935	565101.11121	0.00141	0.07885	4.00	100.00	0.00010	854.12740	68.93503	56.51011	1.20379	0.31541	0.06	14
115	13.06.2017	Lab	na	Melolontha melolontha	larva	00:14:32	01:42:30	01:27:58	88	17.07.2017	4199.3	507.7	3691.6	2518.0	15.9	25.1	29.7	44.01	8.3145	100.5	0.111	24.0	297.2	253055.38	2470.64	102.42	0.50	0.88469	725236.54090	0.00141	0.10120	4.00	100.00	0.00010	879.81352	88.46949	72.52365	1.23999	0.40479	0.07	13
116	13.06.2017	Lab	na	Melolontha melolontha	larva	00:19:50	01:43:58	01:24:08	84	17.07.2017	4244.7	507.7	3737.0	2665.1	16.0	25.1	29.7	44.01	8.3145	100.5	0.111	24.0	297.2	267838.39	2470.64	108.41	0.53	0.99108	812445.40083	0.00141	0.11337	4.00	100.00	0.00010	884.15599	99.10784	81.24454	1.24611	0.45347	0.07	13
117	13.06.2017	Lab	na	Melolontha melolontha	larva	00:26:04	01:45:29	01:19:25	79	17.07.2017	2603.8	507.7	2096.2	1583.7	11.4	25.1	27.5	44.01	8.3145	100.5	0.111	24.0	297.2	159158.15	2470.64	64.42	0.31	0.34996	286883.98161	0.00141	0.04003	4.00	100.00	0.00010	756.83503	34.99614	28.68840	1.06666	0.16013	0.04	14
118	13.06.2017	Lab	na	Melolontha melolontha	larva	00:31:29	01:46:58	01:15:29	75	17.07.2017	3145.4	507.7	2637.7	2096.7	12.8	25.1	28.1	44.01	8.3145	100.5	0.111	24.0	297.2	210714.43	2470.64	85.29	0.42	0.61341	502848.40278	0.00141	0.07017	4.00	100.00	0.00010	792.11203	61.34101	50.28484	1.11638	0.28067	0.06	14
119	13.06.2017	Lab	na	Melolontha melolontha	larva	00:37:25	01:48:23	01:10:58	71	17.07.2017	2467.1	507.7	1959.5	1656.7	11.0	25.1	27.4	44.01	8.3145	100.5	0.111	24.0	297.2	166496.06	2470.64	67.39	0.33	0.38297	313947.07014	0.00141	0.04381	4.00	100.00	0.00010	748.98249	38.29749	31.39471	1.05560	0.17523	0.04	14
120	13.06.2017	Lab	na	Melolontha melolontha	larva	00:00:00	01:07:00	01:07:00	67	17.07.2017	2480.5	507.7	1972.8	1766.7	11.1	25.1	27.4	44.01	8.3145	100.5	0.111	24.0	297.2	177553.58	2470.64	71.87	0.35	0.43553	357032.21158	0.00141	0.04982	4.00	100.00	0.00010	749.73010	43.55332	35.70322	1.05665	0.19928	0.05	14
121	13.06.2017	Lab	na	Melolontha melolontha	larva	00:05:43	01:08:42	01:02:59	63	17.07.2017	2231.1	507.7	1723.5	1641.8	10.4	25.1	27.1	44.01	8.3145	100.5	0.111	24.0	297.2	165004.66	2470.64	66.79	0.33	0.37614	308347.88040	0.00141	0.04303	4.00	100.00	0.00010	736.41925	37.61446	30.83479	1.03789	0.17211	0.04	14
122	13.06.2017	Lab	na	Melolontha melolontha	larva	00:11:03	01:10:13	00:59:10	59	17.07.2017	3158.1	507.7	2650.4	2687.7	12.9	25.1	28.2	44.01	8.3145	100.5	0.111	24.0	297.2	270116.99	2470.64	109.33	0.53	1.00801	826327.75653	0.00141	0.11530	4.00	100.00	0.00010	793.01803	100.80131	82.63278	1.11766	0.46122	0.07	13
123	13.06.2017	Lab	na	Melolontha melolontha	larva	00:16:54	01:15:32	00:58:38	59	17.07.2017	na		#WERT!	#WERT!	na		#WERT!	44.01	8.3145	100.5	0.111	24.0	297.2	#WERT!	2470.64	#WERT!	#WERT!	#WERT!	#WERT!	0.00141	#WERT!	4.00	100.00	0.00010	#WERT!	#WERT!	#WERT!	#WERT!	#WERT!	#WERT!	#WERT!	GC failure
124	13.06.2017	Lab	na	Melolontha melolontha	larva	00:00:00	01:02:22	01:02:22	62	17.07.2017	2671.1	507.7	2163.5	2081.4	11.5	25.1	27.6	44.01	8.3145	100.5	0.111	24.0	297.2	209176.01	2470.64	84.66	0.41	0.60449	495532.66358	0.00141	0.06915	4.00	100.00	0.00010	760.85709	60.44858	49.55327	1.07233	0.27658	0.06	14
125	13.06.2017	Lab	na	Melolontha melolontha	larva	00:06:04	01:30:51	01:24:47	85	17.07.2017	2884.7	507.7	2377.0	1682.2	12.1	25.1	27.8	44.01	8.3145	100.5	0.111	24.0	297.2	169059.08	2470.64	68.43	0.33	0.39486	323687.20933	0.00141	0.04517	4.00	100.00	0.00010	774.30044	39.48566	32.36872	1.09128	0.18067	0.05	14
126	13.06.2017	Lab	na	Melolontha melolontha	larva	00:17:18	01:35:38	01:18:20	78	17.07.2017	2359.3	507.7	1851.6	1418.3	10.7	25.1	27.3	44.01	8.3145	100.5	0.111	24.0	297.2	142535.96	2470.64	57.69	0.28	0.28068	230089.83560	0.00141	0.03211	4.00	100.00	0.00010	743.08462	28.06799	23.00898	1.04729	0.12843	0.04	14
127	13.06.2017	Lab	na	Melolontha melolontha	larva	00:22:54	01:37:18	01:14:24	74	17.07.2017	1421.4	507.7	913.8	736.9	8.7	25.1	26.5	44.01	8.3145	100.5	0.111	24.0	297.2	74058.17	2470.64	29.98	0.15	0.07577	62114.71349	0.00141	0.00867	4.00	100.00	0.00010	702.90973	7.57719	6.21147	0.99066	0.03467	0.02	14
128	13.06.2017	Lab	na	Melolontha melolontha	larva	00:28:14	01:38:35	01:10:21	70	17.07.2017	2478.7	507.7	1971.1	1681.1	11.0	25.1	27.4	44.01	8.3145	100.5	0.111	24.0	297.2	168948.78	2470.64	68.38	0.33	0.39434	323264.97355	0.00141	0.04511	4.00	100.00	0.00010	749.63186	39.43415	32.32650	1.05651	0.18043	0.05	14
129	13.06.2017	Lab	na	Melolontha melolontha	larva	00:38:56	01:40:00	01:01:04	61	17.07.2017	na		#WERT!	#WERT!	na		#WERT!	44.01	8.3145	100.5	0.111	24.0	297.2	#WERT!	2470.64	#WERT!	#WERT!	#WERT!	#WERT!	0.00141	#WERT!	4.00	100.00	0.00010	#WERT!	#WERT!	#WERT!	#WERT!	#WERT!	#WERT!	#WERT!	GC failure
130	01.08.2017	Weiterstadt	1	Melolontha hippocastani	pupa	00:00:00	00:58:10	00:58:10	58	22.08.2017	1500.5	518.0	982.4	1013.4	23.7	13.0	27.0	44.01	8.3145	100.3	0.111	22.0	295.2	101645.46	2454.01	41.42	0.20	0.14526	118601.56597	0.00142	0.01677	4.00	100.00	0.00010	730.96538	14.52561	11.86016	1.04006	0.06710	0.03	14	The air sample values were used as blanks since real blanks were not available for that day.
131	01.08.2017	Weiterstadt	1	Melolontha hippocastani	pupa	00:16:21	01:12:21	00:56:00	56	22.08.2017	1469.3	518.0	951.3	1019.3	23.6	13.0	26.9	44.01	8.3145	100.3	0.111	22.0	295.2	102231.14	2454.01	41.66	0.20	0.14693	119972.25144	0.00142	0.01697	4.00	100.00	0.00010	723.40066	14.69349	11.99723	1.02930	0.06787	0.03	14	The air sample values were used as blanks since real blanks were not available for that day.
132	01.08.2017	Weiterstadt	1	Melolontha hippocastani	pupa	00:24:58	01:13:50	00:48:52	49	22.08.2017	1857.7	518.0	1339.7	1644.9	25.7	13.0	28.8	44.01	8.3145	100.3	0.111	22.0	295.2	164986.48	2454.01	67.23	0.33	0.38270	312472.00425	0.00142	0.04419	4.00	100.00	0.00010	829.08470	38.26971	31.24720	1.17967	0.17678	0.04	14	The air sample values were used as blanks since real blanks were not available for that day.
133	01.08.2017	Weiterstadt	1	Melolontha hippocastani	larva	00:27:34	01:15:08	00:47:34	48	22.08.2017	3004.0	518.0	2486.0	3135.8	33.4	13.0	35.8	44.01	8.3145	100.3	0.111	22.0	295.2	314522.71	2454.01	128.17	0.63	1.39079	1135581.87571	0.00142	0.16061	4.00	100.00	0.00010	1284.87331	139.07932	113.55819	1.82820	0.64245	0.08	14	The air sample values were used as blanks since real blanks were not available for that day.
134	01.08.2017	Weiterstadt	test	Melolontha hippocastani	pupa	00:00:00	01:00:00	01:00:00	60	22.08.2017	909.6	518.0	391.6	391.6	21.1	13.0	24.8	44.01	8.3145	100.3	0.111	22.0	295.2	39279.95	2454.01	16.01	0.08	0.02169	17711.53556	0.00142	0.00251	4.00	100.00	0.00010	614.50833	2.16920	1.77115	0.87436	0.01002	0.01	15	Excavated outside a plot	Missed to write down the exact time of the incubation stop	The air sample values were used as blanks since real blanks were not available for that day.
135	01.08.2017	Weiterstadt	test	Melolontha hippocastani	pupa	00:20:52	01:08:20	00:47:28	47	22.08.2017	1114.2	518.0	596.1	753.6	21.9	13.0	25.5	44.01	8.3145	100.3	0.111	22.0	295.2	75581.39	2454.01	30.80	0.15	0.08031	65575.89319	0.00142	0.00927	4.00	100.00	0.00010	648.35955	8.03135	6.55759	0.92253	0.03710	0.02	14	Excavated outside a plot	The air sample values were used as blanks since real blanks were not available for that day.
136	01.08.2017	Weiterstadt	2	Melolontha hippocastani	pupa	00:00:00	01:19:51	01:19:51	80	22.08.2017	1252.7	518.0	734.7	552.0	22.5	13.0	26.0	44.01	8.3145	100.3	0.111	22.0	295.2	55367.94	2454.01	22.56	0.11	0.04310	35190.95883	0.00142	0.00498	4.00	100.00	0.00010	675.17027	4.30998	3.51910	0.96067	0.01991	0.02	14	The air sample values were used as blanks since real blanks were not available for that day.
137	01.08.2017	Weiterstadt	2	Melolontha hippocastani	pupa	00:01:24	01:21:05	01:19:41	80	22.08.2017	1319.6	518.0	801.6	603.6	22.8	13.0	26.3	44.01	8.3145	100.3	0.111	22.0	295.2	60542.64	2454.01	24.67	0.12	0.05153	42076.26128	0.00142	0.00595	4.00	100.00	0.00010	689.26209	5.15325	4.20763	0.98072	0.02380	0.02	14	The air sample values were used as blanks since real blanks were not available for that day.
138	01.08.2017	Weiterstadt	2	Melolontha hippocastani	pupa	00:12:25	01:23:05	01:10:40	71	22.08.2017	1479.6	518.0	961.6	816.4	23.6	13.0	26.9	44.01	8.3145	100.3	0.111	22.0	295.2	81886.56	2454.01	33.37	0.16	0.09427	76973.22739	0.00142	0.01089	4.00	100.00	0.00010	725.87359	9.42722	7.69732	1.03282	0.04355	0.02	14	The air sample values were used as blanks since real blanks were not available for that day.
139	01.08.2017	Weiterstadt	2	Melolontha hippocastani	pupa	00:14:50	01:24:11	01:09:21	69	22.08.2017	1282.7	518.0	764.7	661.6	22.7	13.0	26.1	44.01	8.3145	100.3	0.111	22.0	295.2	66360.89	2454.01	27.04	0.13	0.06191	50552.05773	0.00142	0.00715	4.00	100.00	0.00010	681.40678	6.19132	5.05521	0.96955	0.02860	0.02	14	The air sample values were used as blanks since real blanks were not available for that day.
140	01.08.2017	Weiterstadt	2	Melolontha hippocastani	pupa	00:21:35	01:25:12	01:03:37	64	22.08.2017	1446.1	518.0	928.1	875.4	23.4	13.0	26.8	44.01	8.3145	100.3	0.111	22.0	295.2	87799.56	2454.01	35.78	0.17	0.10838	88490.99467	0.00142	0.01252	4.00	100.00	0.00010	717.87634	10.83785	8.84910	1.02144	0.05006	0.02	14	The air sample values were used as blanks since real blanks were not available for that day.
141	01.08.2017	Weiterstadt	2	Melolontha hippocastani	pupa	00:26:38	01:26:16	00:59:38	60	22.08.2017	1294.3	518.0	776.2	781.0	22.7	13.0	26.2	44.01	8.3145	100.3	0.111	22.0	295.2	78335.59	2454.01	31.92	0.16	0.08627	70442.16057	0.00142	0.00996	4.00	100.00	0.00010	683.83322	8.62734	7.04422	0.97300	0.03985	0.02	14	The air sample values were used as blanks since real blanks were not available for that day.
142	01.08.2017	Weiterstadt	2	Melolontha hippocastani	pupa	00:35:31	01:27:12	00:51:41	52	22.08.2017	1342.6	518.0	824.6	957.3	22.9	13.0	26.3	44.01	8.3145	100.3	0.111	22.0	295.2	96019.36	2454.01	39.13	0.19	0.12962	105835.66138	0.00142	0.01497	4.00	100.00	0.00010	694.26807	12.96212	10.58357	0.98785	0.05988	0.03	14	The air sample values were used as blanks since real blanks were not available for that day.
143	02.08.2017	Weiterstadt	3	Melolontha hippocastani	larva	00:00:10	01:05:33	01:05:23	65	22.08.2017	5751.7	420.0	5331.7	4892.7	55.5	35.4	65.9	44.01	8.3145	100.5	0.111	29.0	302.2	491717.07	2512.21	195.73	0.96	3.23072	2648410.94807	0.00136	0.35743	4.00	100.00	0.00010	4337.90688	323.07192	264.84109	5.91307	1.42970	0.13	14
144	02.08.2017	Weiterstadt	3	Melolontha hippocastani	larva	00:04:55	01:06:29	01:01:34	62	22.08.2017	3550.9	420.0	3130.9	3051.2	37.6	35.4	51.6	44.01	8.3145	100.5	0.111	29.0	302.2	306647.10	2512.21	122.06	0.60	1.25645	1029988.82888	0.00136	0.13901	4.00	100.00	0.00010	2663.52884	125.64533	102.99888	3.63070	0.55602	0.08	14
145	02.08.2017	Weiterstadt	3	Melolontha hippocastani	larva	00:08:05	01:09:40	01:01:35	62	22.08.2017	3070.5	420.0	2650.5	2582.4	33.9	35.4	49.0	44.01	8.3145	100.5	0.111	29.0	302.2	259530.52	2512.21	103.31	0.50	0.90001	737788.16948	0.00136	0.09957	4.00	100.00	0.00010	2403.40956	90.00062	73.77882	3.27613	0.39828	0.07	14
146	02.08.2017	Weiterstadt	3	Melolontha hippocastani	larva	00:16:12	01:19:00	01:02:48	63	22.08.2017	1549.6	420.0	1129.6	1079.2	24.0	35.4	42.8	44.01	8.3145	100.5	0.111	29.0	302.2	108463.28	2512.21	43.17	0.21	0.15719	128860.62920	0.00136	0.01739	4.00	100.00	0.00010	1828.72166	15.71933	12.88606	2.49276	0.06956	0.03	14
147	02.08.2017	Weiterstadt	3	Melolontha hippocastani	pupa	00:19:25	01:20:10	01:00:45	61	22.08.2017	1214.3	420.0	794.4	784.6	22.3	35.4	41.9	44.01	8.3145	100.5	0.111	29.0	302.2	78849.07	2512.21	31.39	0.15	0.08307	68100.13109	0.00136	0.00919	4.00	100.00	0.00010	1752.94549	8.30734	6.81001	2.38947	0.03676	0.02	14
148	02.08.2017	Weiterstadt	3	Melolontha hippocastani	larva	00:29:16	01:29:53	01:00:37	61	22.08.2017	4576.4	420.0	4156.5	4114.2	45.7	35.4	57.8	44.01	8.3145	100.5	0.111	29.0	302.2	413476.36	2512.21	164.59	0.80	2.28439	1872648.12244	0.00136	0.25273	4.00	100.00	0.00010	3345.22713	228.43888	187.26481	4.55993	1.01092	0.11	14
149	02.08.2017	Weiterstadt	3	Melolontha hippocastani	pupa	00:30:07	01:30:45	01:00:38	61	22.08.2017	1135.1	420.0	715.1	707.7	22.0	35.4	41.7	44.01	8.3145	100.5	0.111	29.0	302.2	71120.40	2512.21	28.31	0.14	0.06759	55404.26017	0.00136	0.00748	4.00	100.00	0.00010	1737.71977	6.75860	5.54043	2.36871	0.02991	0.02	15
150	02.08.2017	Weiterstadt	4	Melolontha hippocastani	pupa	00:00:22	01:02:32	01:02:10	62	22.08.2017	1363.7	420.0	943.7	910.9	23.0	35.4	42.2	44.01	8.3145	100.5	0.111	29.0	302.2	91541.00	2512.21	36.44	0.18	0.11197	91788.04889	0.00136	0.01239	4.00	100.00	0.00010	1784.44001	11.19696	9.17880	2.43240	0.04955	0.03	14
151	02.08.2017	Weiterstadt	4	Melolontha hippocastani	pupa	00:03:48	01:03:36	00:59:48	60	22.08.2017	1067.2	420.0	647.3	649.4	21.7	35.4	41.5	44.01	8.3145	100.5	0.111	29.0	302.2	65268.03	2512.21	25.98	0.13	0.05692	46661.18485	0.00136	0.00630	4.00	100.00	0.00010	1725.49574	5.69206	4.66612	2.35205	0.02519	0.02	15
152	02.08.2017	Weiterstadt	4	Melolontha hippocastani	larva	00:07:10	01:09:01	01:01:51	62	22.08.2017	5996.5	420.0	5576.5	5409.7	57.6	35.4	67.6	44.01	8.3145	100.5	0.111	29.0	302.2	543674.38	2512.21	216.41	1.06	3.94954	3237669.68076	0.00136	0.43695	4.00	100.00	0.00010	4573.11690	394.95387	323.76697	6.23369	1.74781	0.14	13
153	02.08.2017	Weiterstadt	4	Melolontha hippocastani	pupa	00:11:35	01:10:17	00:58:42	59	22.08.2017	1325.0	420.0	905.0	925.0	22.9	35.4	42.1	44.01	8.3145	100.5	0.111	29.0	302.2	92966.80	2512.21	37.01	0.18	0.11548	94669.61510	0.00136	0.01278	4.00	100.00	0.00010	1775.91972	11.54847	9.46696	2.42078	0.05111	0.03	14
154	02.08.2017	Weiterstadt	4	Melolontha hippocastani	pupa	00:12:49	01:12:31	00:59:42	60	22.08.2017	1126.8	420.0	706.8	710.4	22.0	35.4	41.7	44.01	8.3145	100.5	0.111	29.0	302.2	71393.34	2512.21	28.42	0.14	0.06811	55830.32488	0.00136	0.00753	4.00	100.00	0.00010	1736.18327	6.81058	5.58303	2.36662	0.03014	0.02	15
155	09.08.2017	Rodenbach	1	Melolontha hippocastani	larva	00:00:00	01:27:35	01:27:35	88	22.08.2017	2156.7	503.3	1653.4	1132.7	27.6	30.9	41.4	44.01	8.3145	100.2	0.111	25.0	298.2	113492.47	2478.96	45.78	0.22	0.17782	144898.69096	0.00139	0.02008	4.00	100.00	0.00010	1716.26922	17.78177	14.48987	2.38835	0.08033	0.03	14
156	09.08.2017	Rodenbach	1	Melolontha hippocastani	larva	00:04:52	01:29:39	01:24:47	85	22.08.2017	2158.7	503.3	1655.4	1171.5	27.6	30.9	41.4	44.01	8.3145	100.2	0.111	25.0	298.2	117385.52	2478.96	47.35	0.23	0.19023	155009.89984	0.00139	0.02149	4.00	100.00	0.00010	1716.99052	19.02260	15.50099	2.38935	0.08594	0.03	14
157	09.08.2017	Rodenbach	1	Melolontha hippocastani	larva	00:06:51	01:26:32	01:19:41	80	22.08.2017	2431.5	503.3	1928.2	1451.9	29.4	30.9	42.7	44.01	8.3145	100.2	0.111	25.0	298.2	145480.34	2478.96	58.69	0.29	0.29218	238088.81444	0.00139	0.03300	4.00	100.00	0.00010	1819.39871	29.21793	23.80888	2.53186	0.13200	0.04	14
158	09.08.2017	Rodenbach	1	Melolontha hippocastani	larva	00:09:50	01:31:48	01:21:58	82	22.08.2017	2114.1	503.3	1610.8	1179.1	27.3	30.9	41.2	44.01	8.3145	100.2	0.111	25.0	298.2	118145.02	2478.96	47.66	0.23	0.19270	157022.24969	0.00139	0.02176	4.00	100.00	0.00010	1701.39081	19.26956	15.70222	2.36764	0.08706	0.03	14
159	09.08.2017	Rodenbach	1	Melolontha hippocastani	larva	00:16:29	01:25:10	01:08:41	69	22.08.2017	2559.9	503.3	2056.6	1796.6	30.2	30.9	43.3	44.01	8.3145	100.2	0.111	25.0	298.2	180015.50	2478.96	72.62	0.35	0.44736	364544.18994	0.00139	0.05053	4.00	100.00	0.00010	1871.79776	44.73637	36.45442	2.60478	0.20211	0.05	14
160	09.08.2017	Rodenbach	1	Melolontha hippocastani	larva	00:21:10	01:32:53	01:11:43	72	22.08.2017	3449.8	503.3	2946.5	2465.1	36.8	30.9	48.1	44.01	8.3145	100.2	0.111	25.0	298.2	247004.53	2478.96	99.64	0.49	0.84227	686341.42089	0.00139	0.09513	4.00	100.00	0.00010	2309.19725	84.22688	68.63414	3.21346	0.38052	0.07	14
161	09.08.2017	Rodenbach	2	Melolontha hippocastani	larva	00:03:27	01:11:38	01:08:11	68	22.08.2017	3465.1	503.3	2961.8	2606.3	36.9	30.9	48.1	44.01	8.3145	100.2	0.111	25.0	298.2	261155.29	2478.96	105.35	0.51	0.94154	767234.33620	0.00139	0.10634	4.00	100.00	0.00010	2317.86055	94.15395	76.72343	3.22552	0.42537	0.07	14
162	09.08.2017	Rodenbach	2	Melolontha hippocastani	larva	00:07:03	01:12:46	01:05:43	66	22.08.2017	3637.4	503.3	3134.1	2861.4	38.2	30.9	49.2	44.01	8.3145	100.2	0.111	25.0	298.2	286716.07	2478.96	115.66	0.57	1.13487	924771.48635	0.00139	0.12818	4.00	100.00	0.00010	2417.91780	113.48669	92.47715	3.36475	0.51271	0.08	14
163	09.08.2017	Rodenbach	2	Melolontha hippocastani	larva	00:09:17	01:14:01	01:04:44	65	22.08.2017	2780.0	503.3	2276.7	2110.3	31.8	30.9	44.4	44.01	8.3145	100.2	0.111	25.0	298.2	211449.13	2478.96	85.30	0.42	0.61724	502970.12941	0.00139	0.06971	4.00	100.00	0.00010	1967.95668	61.72381	50.29701	2.73859	0.27886	0.06	14
164	09.08.2017	Rodenbach	2	Melolontha hippocastani	larva	00:26:30	01:14:56	00:48:26	48	22.08.2017	1724.9	503.3	1221.6	1513.3	24.9	30.9	39.7	44.01	8.3145	100.2	0.111	25.0	298.2	151633.39	2478.96	61.17	0.30	0.31742	258654.51674	0.00139	0.03585	4.00	100.00	0.00010	1579.19670	31.74173	25.86545	2.19760	0.14340	0.04	14
165	12.10.2017	Iffezheim	1	Melolontha spp.	larva	00:00:00	01:31:46	01:31:46	92	17.10.2017	942.6	555.4	387.2	253.2	8.2	36.3	37.2	44.01	8.3145	100.8	0.111	18.0	291.2	25522.10	2420.75	10.54	0.05	0.00932	7684.20894	0.00148	0.00112	4.00	100.00	0.00010	1385.13363	0.93180	0.76842	2.04562	0.00447	0.01	20
166	12.10.2017	Iffezheim	1	Melolontha spp.	larva	00:02:50	01:33:04	01:30:14	90	17.10.2017	1493.1	555.4	937.7	623.5	9.1	36.3	37.4	44.01	8.3145	100.8	0.111	18.0	291.2	62849.26	2420.75	25.96	0.13	0.05651	46597.94186	0.00148	0.00677	4.00	100.00	0.00010	1401.46153	5.65056	4.65979	2.06973	0.02709	0.02	15
167	12.10.2017	Iffezheim	1	Melolontha spp.	larva	00:03:50	01:28:20	01:24:30	85	17.10.2017	1388.4	555.4	833.0	591.5	8.9	36.3	37.4	44.01	8.3145	100.8	0.111	18.0	291.2	59622.77	2420.75	24.63	0.12	0.05085	41936.36105	0.00148	0.00610	4.00	100.00	0.00010	1397.78879	5.08529	4.19364	2.06431	0.02438	0.02	15
168	12.10.2017	Iffezheim	1	Melolontha spp.	beetle	00:06:13	01:30:41	01:24:28	84	17.10.2017	5183.0	555.4	4627.6	3287.2	19.6	36.3	41.2	44.01	8.3145	100.8	0.111	18.0	291.2	331348.36	2420.75	136.88	0.67	1.57058	1295197.71709	0.00148	0.18826	4.00	100.00	0.00010	1701.47774	157.05833	129.51977	2.51281	0.75302	0.09	13
169	12.10.2017	Iffezheim	2	Melolontha spp.	larva	00:52:54	01:46:00	00:53:06	53	17.10.2017	2113.2	555.4	1557.9	1760.3	10.5	36.3	37.8	44.01	8.3145	100.8	0.111	18.0	291.2	177437.49	2420.75	73.30	0.36	0.45038	371413.07006	0.00148	0.05398	4.00	100.00	0.00010	1428.69994	45.03831	37.14131	2.10996	0.21594	0.05	14
170	12.10.2017	Iffezheim	2	Melolontha spp.	larva	00:54:32	01:48:29	00:53:57	54	17.10.2017	1786.3	555.4	1230.9	1368.9	9.8	36.3	37.6	44.01	8.3145	100.8	0.111	18.0	291.2	137987.08	2420.75	57.00	0.28	0.27238	224617.32692	0.00148	0.03265	4.00	100.00	0.00010	1413.17163	27.23756	22.46173	2.08703	0.13059	0.04	14
171	12.10.2017	Iffezheim	2	Melolontha spp.	larva	00:53:49	01:50:32	00:56:43	57	17.10.2017	1549.6	555.4	994.3	1051.8	9.3	36.3	37.5	44.01	8.3145	100.8	0.111	18.0	291.2	106023.67	2420.75	43.80	0.21	0.16080	132608.72113	0.00148	0.01927	4.00	100.00	0.00010	1403.55828	16.08040	13.26087	2.07283	0.07710	0.03	14
172	12.10.2017	Iffezheim	2	Melolontha spp.	larva	00:55:26	01:52:09	00:56:43	57	17.10.2017	1848.2	555.4	1292.8	1367.7	9.9	36.3	37.6	44.01	8.3145	100.8	0.111	18.0	291.2	137859.73	2420.75	56.95	0.28	0.27187	224202.90456	0.00148	0.03259	4.00	100.00	0.00010	1415.91277	27.18730	22.42029	2.09108	0.13035	0.04	14
173	12.10.2017	Iffezheim	2	Melolontha spp.	larva	00:56:03	01:53:52	00:57:49	58	17.10.2017	1835.9	555.4	1280.6	1328.9	9.9	36.3	37.6	44.01	8.3145	100.8	0.111	18.0	291.2	133954.55	2420.75	55.34	0.27	0.25669	211680.75518	0.00148	0.03077	4.00	100.00	0.00010	1415.36276	25.66884	21.16808	2.09026	0.12307	0.04	14
174	12.10.2017	Iffezheim	2	Melolontha spp.	larva	00:56:36	01:55:16	00:58:40	59	17.10.2017	2037.6	555.4	1482.2	1515.9	10.3	36.3	37.7	44.01	8.3145	100.8	0.111	18.0	291.2	152805.95	2420.75	63.12	0.31	0.33402	275452.65013	0.00148	0.04004	4.00	100.00	0.00010	1424.87745	33.40195	27.54527	2.10432	0.16015	0.04	14
175	12.10.2017	Iffezheim	2	Melolontha spp.	larva	00:59:46	01:57:38	00:57:52	58	17.10.2017	1874.8	555.4	1319.4	1368.0	10.0	36.3	37.6	44.01	8.3145	100.8	0.111	18.0	291.2	137896.44	2420.75	56.96	0.28	0.27202	224322.34033	0.00148	0.03261	4.00	100.00	0.00010	1417.11724	27.20179	22.43223	2.09286	0.13042	0.04	14
176	12.10.2017	Iffezheim	2	Melolontha spp.	larva	01:02:36	01:58:53	00:56:17	56	17.10.2017	890.1	555.4	334.7	356.8	8.1	36.3	37.2	44.01	8.3145	100.8	0.111	18.0	291.2	35965.23	2420.75	14.86	0.07	0.01850	15259.21289	0.00148	0.00222	4.00	100.00	0.00010	1383.96066	1.85036	1.52592	2.04389	0.00887	0.01	17
177	12.10.2017	Iffezheim	2	Melolontha spp.	larva	01:03:28	02:00:19	00:56:51	57	17.10.2017	1079.7	555.4	524.4	553.4	8.4	36.3	37.3	44.01	8.3145	100.8	0.111	18.0	291.2	55783.96	2420.75	23.04	0.11	0.04452	36710.06117	0.00148	0.00534	4.00	100.00	0.00010	1388.51064	4.45154	3.67101	2.05061	0.02134	0.02	15
178	12.10.2017	Iffezheim	2	Melolontha spp.	larva	01:05:18	02:01:27	00:56:09	56	17.10.2017	1456.8	555.4	901.4	963.2	9.1	36.3	37.4	44.01	8.3145	100.8	0.111	18.0	291.2	97094.50	2420.75	40.11	0.20	0.13486	111213.02907	0.00148	0.01616	4.00	100.00	0.00010	1400.15921	13.48592	11.12130	2.06781	0.06466	0.03	14
179	12.10.2017	Iffezheim	2	Melolontha spp.	larva	01:06:03	02:02:48	00:56:45	57	17.10.2017	1585.1	555.4	1029.7	1088.7	9.3	36.3	37.5	44.01	8.3145	100.8	0.111	18.0	291.2	109736.52	2420.75	45.33	0.22	0.17226	142059.00090	0.00148	0.02065	4.00	100.00	0.00010	1404.91062	17.22637	14.20590	2.07483	0.08259	0.03	14
180	12.10.2017	Iffezheim	2	Melolontha spp.	larva	01:06:49	02:04:00	00:57:11	57	17.10.2017	1889.3	555.4	1333.9	1399.6	10.0	36.3	37.7	44.01	8.3145	100.8	0.111	18.0	291.2	141078.62	2420.75	58.28	0.28	0.28472	234794.99712	0.00148	0.03413	4.00	100.00	0.00010	1417.78226	28.47172	23.47950	2.09384	0.13651	0.04	14
181	12.10.2017	Iffezheim	2	Melolontha spp.	larva	01:07:32	02:05:10	00:57:38	58	17.10.2017	1271.8	555.4	716.5	745.9	8.7	36.3	37.3	44.01	8.3145	100.8	0.111	18.0	291.2	75184.93	2420.75	31.06	0.15	0.08086	66684.97414	0.00148	0.00969	4.00	100.00	0.00010	1394.01235	8.08636	6.66850	2.05873	0.03877	0.02	14
182	12.10.2017	Iffezheim	2	Melolontha spp.	larva	01:08:16	02:06:17	00:58:01	58	17.10.2017	1001.6	555.4	446.2	461.5	8.3	36.3	37.2	44.01	8.3145	100.8	0.111	18.0	291.2	46515.55	2420.75	19.22	0.09	0.03095	25524.82523	0.00148	0.00371	4.00	100.00	0.00010	1386.52973	3.09519	2.55248	2.04768	0.01484	0.01	16
183	12.10.2017	Iffezheim	2	Melolontha spp.	larva	01:13:16	02:07:26	00:54:10	54	17.10.2017	1640.2	555.4	1084.8	1201.6	9.4	36.3	37.5	44.01	8.3145	100.8	0.111	18.0	291.2	121126.12	2420.75	50.04	0.24	0.20988	173078.05014	0.00148	0.02516	4.00	100.00	0.00010	1407.07628	20.98780	17.30781	2.07803	0.10063	0.03	14
184	12.10.2017	Iffezheim	2	Melolontha spp.	larva	01:15:31	02:10:20	00:54:49	55	17.10.2017	1593.5	555.4	1038.1	1136.2	9.3	36.3	37.5	44.01	8.3145	100.8	0.111	18.0	291.2	114532.24	2420.75	47.31	0.23	0.18765	154746.89492	0.00148	0.02249	4.00	100.00	0.00010	1405.23531	18.76493	15.47469	2.07531	0.08997	0.03	14
185	12.10.2017	Iffezheim	2	Melolontha spp.	larva	01:16:04	02:11:43	00:55:39	56	17.10.2017	1700.8	555.4	1145.4	1235.0	9.6	36.3	37.5	44.01	8.3145	100.8	0.111	18.0	291.2	124486.38	2420.75	51.42	0.25	0.22168	182814.26177	0.00148	0.02657	4.00	100.00	0.00010	1409.54315	22.16843	18.28143	2.08167	0.10629	0.03	14

## Sheet: N2O fluxes
RunID	SamplingDate	LocationID_1	PlotID	Species	DevStage	IncubationStart_hh:mm:ss	IncubationStop_hh:mm:ss	IncubationTime_hh:mm:ss	IncubationTime_min	GCMeasurementDate	VialN2O_ppb	BlankN2O_ppb	VialN2Ocor_ppb	N2O_ppb h-1	VialN2OSTD_ppb	BlankN2OSTD_ppb	Vial N2OcorError_ppb	MW_µg µmol-1	R_L kPa K−1 mol−1	AirPressure_kPa	Volume_L	AirTemp_°C	AirTemp_K	A = P * V	B = R * T	A/B_µMol h-1 L-1 air	FinalFlux_µg h-1	∂y/∂p	∂y/∂V	∂y/∂ (dC/dt)	∂y/∂T	(σ_T)^2	(σ_p)^2	(σ_V)^2	(σ_(dC/dt))^2	∂y/∂p*σ	∂y/∂V*σ	∂y/∂(dC/dT)*σ	∂y/∂T*σ	FinalFluxError_µg h-1	FinalFluxError_%	Remarks
1	11.04.2017	Blaubeuren-Weiler	1	Melolontha melolontha	larva	00:00:11	00:58:12	00:58:01	58	19.04.2017	na	na	#WERT!	#WERT!			0.0	44.01	8.3145	101.6	0.111	17.4	290.5	#WERT!	2415.35	#WERT!	#WERT!	#WERT!	#WERT!	0.00151	#WERT!	4.00	100.00	0.00010	0.00000	#WERT!	#WERT!	0.00000	#WERT!	#WERT!	#WERT!	Quality of ECD too bad. Chromatograms discarded.
2	11.04.2017	Blaubeuren-Weiler	1	Melolontha melolontha	larva	00:04:45	01:01:30	00:56:45	57	19.04.2017	na	na	#WERT!	#WERT!			0.0	44.01	8.3145	101.6	0.111	17.4	290.5	#WERT!	2415.35	#WERT!	#WERT!	#WERT!	#WERT!	0.00151	#WERT!	4.00	100.00	0.00010	0.00000	#WERT!	#WERT!	0.00000	#WERT!	#WERT!	#WERT!	Quality of ECD too bad. Chromatograms discarded.
3	11.04.2017	Blaubeuren-Weiler	1	Melolontha melolontha	larva	00:19:42	01:22:06	01:02:24	62	19.04.2017	na	na	#WERT!	#WERT!			0.0	44.01	8.3145	101.6	0.111	17.4	290.5	#WERT!	2415.35	#WERT!	#WERT!	#WERT!	#WERT!	0.00151	#WERT!	4.00	100.00	0.00010	0.00000	#WERT!	#WERT!	0.00000	#WERT!	#WERT!	#WERT!	Quality of ECD too bad. Chromatograms discarded.
4	11.04.2017	Blaubeuren-Weiler	2	Melolontha melolontha	larva	00:00:12	00:59:31	00:59:19	59	19.04.2017	na	na	#WERT!	#WERT!			0.0	44.01	8.3145	101.6	0.111	17.4	290.5	#WERT!	2415.35	#WERT!	#WERT!	#WERT!	#WERT!	0.00151	#WERT!	4.00	100.00	0.00010	0.00000	#WERT!	#WERT!	0.00000	#WERT!	#WERT!	#WERT!	Quality of ECD too bad. Chromatograms discarded.
5	11.04.2017	Blaubeuren-Weiler	2	Melolontha melolontha	larva	00:02:24	01:01:03	00:58:39	59	19.04.2017	na	na	#WERT!	#WERT!			0.0	44.01	8.3145	101.6	0.111	17.4	290.5	#WERT!	2415.35	#WERT!	#WERT!	#WERT!	#WERT!	0.00151	#WERT!	4.00	100.00	0.00010	0.00000	#WERT!	#WERT!	0.00000	#WERT!	#WERT!	#WERT!	Quality of ECD too bad. Chromatograms discarded.
6	11.04.2017	Blaubeuren-Weiler	2	Melolontha melolontha	larva	00:05:40	01:02:23	00:56:43	57	19.04.2017	na	na	#WERT!	#WERT!			0.0	44.01	8.3145	101.6	0.111	17.4	290.5	#WERT!	2415.35	#WERT!	#WERT!	#WERT!	#WERT!	0.00151	#WERT!	4.00	100.00	0.00010	0.00000	#WERT!	#WERT!	0.00000	#WERT!	#WERT!	#WERT!	Quality of ECD too bad. Chromatograms discarded.
7	11.04.2017	Blaubeuren-Weiler	2	Melolontha melolontha	larva	00:07:49	01:03:42	00:55:53	56	19.04.2017	na	na	#WERT!	#WERT!			0.0	44.01	8.3145	101.6	0.111	17.4	290.5	#WERT!	2415.35	#WERT!	#WERT!	#WERT!	#WERT!	0.00151	#WERT!	4.00	100.00	0.00010	0.00000	#WERT!	#WERT!	0.00000	#WERT!	#WERT!	#WERT!	Quality of ECD too bad. Chromatograms discarded.
8	11.04.2017	Blaubeuren-Weiler	3	Melolontha melolontha	larva	00:00:16	01:07:12	01:06:56	67	19.04.2017	na	na	#WERT!	#WERT!			0.0	44.01	8.3145	101.6	0.111	17.4	290.5	#WERT!	2415.35	#WERT!	#WERT!	#WERT!	#WERT!	0.00151	#WERT!	4.00	100.00	0.00010	0.00000	#WERT!	#WERT!	0.00000	#WERT!	#WERT!	#WERT!	Quality of ECD too bad. Chromatograms discarded.
9	11.04.2017	Blaubeuren-Weiler	3	Melolontha melolontha	larva	00:07:23	01:08:42	01:01:19	61	19.04.2017	na	na	#WERT!	#WERT!			0.0	44.01	8.3145	101.6	0.111	17.4	290.5	#WERT!	2415.35	#WERT!	#WERT!	#WERT!	#WERT!	0.00151	#WERT!	4.00	100.00	0.00010	0.00000	#WERT!	#WERT!	0.00000	#WERT!	#WERT!	#WERT!	Quality of ECD too bad. Chromatograms discarded.
10	11.04.2017	Blaubeuren-Weiler	3	Melolontha melolontha	larva	00:09:10	01:09:58	01:00:48	61	19.04.2017	na	na	#WERT!	#WERT!			0.0	44.01	8.3145	101.6	0.111	17.4	290.5	#WERT!	2415.35	#WERT!	#WERT!	#WERT!	#WERT!	0.00151	#WERT!	4.00	100.00	0.00010	0.00000	#WERT!	#WERT!	0.00000	#WERT!	#WERT!	#WERT!	Quality of ECD too bad. Chromatograms discarded.
11	11.04.2017	Blaubeuren-Weiler	3	Melolontha melolontha	larva	00:15:16	01:11:09	00:55:53	56	19.04.2017	na	na	#WERT!	#WERT!			0.0	44.01	8.3145	101.6	0.111	17.4	290.5	#WERT!	2415.35	#WERT!	#WERT!	#WERT!	#WERT!	0.00151	#WERT!	4.00	100.00	0.00010	0.00000	#WERT!	#WERT!	0.00000	#WERT!	#WERT!	#WERT!	Quality of ECD too bad. Chromatograms discarded.
12	11.04.2017	Blaubeuren-Weiler	3	Melolontha melolontha	larva	00:18:33	01:12:25	00:53:52	54	19.04.2017	na	na	#WERT!	#WERT!			0.0	44.01	8.3145	101.6	0.111	17.4	290.5	#WERT!	2415.35	#WERT!	#WERT!	#WERT!	#WERT!	0.00151	#WERT!	4.00	100.00	0.00010	0.00000	#WERT!	#WERT!	0.00000	#WERT!	#WERT!	#WERT!	Quality of ECD too bad. Chromatograms discarded.
13	11.04.2017	Blaubeuren-Weiler	3	Melolontha melolontha	larva	00:27:23	01:13:32	00:46:09	46	19.04.2017	na	na	#WERT!	#WERT!			0.0	44.01	8.3145	101.6	0.111	17.4	290.5	#WERT!	2415.35	#WERT!	#WERT!	#WERT!	#WERT!	0.00151	#WERT!	4.00	100.00	0.00010	0.00000	#WERT!	#WERT!	0.00000	#WERT!	#WERT!	#WERT!	Quality of ECD too bad. Chromatograms discarded.
14	11.04.2017	Blaubeuren-Weiler	3	Melolontha melolontha	pupa	00:29:00	01:15:08	00:46:08	46	19.04.2017	na	na	#WERT!	#WERT!			0.0	44.01	8.3145	101.6	0.111	17.4	290.5	#WERT!	2415.35	#WERT!	#WERT!	#WERT!	#WERT!	0.00151	#WERT!	4.00	100.00	0.00010	0.00000	#WERT!	#WERT!	0.00000	#WERT!	#WERT!	#WERT!	Quality of ECD too bad. Chromatograms discarded.
15	11.04.2017	Blaubeuren-Weiler	4	Melolontha melolontha	larva	00:00:40	01:01:01	01:00:21	60	19.04.2017	na	na	#WERT!	#WERT!			0.0	44.01	8.3145	101.6	0.111	17.4	290.5	#WERT!	2415.35	#WERT!	#WERT!	#WERT!	#WERT!	0.00151	#WERT!	4.00	100.00	0.00010	0.00000	#WERT!	#WERT!	0.00000	#WERT!	#WERT!	#WERT!	Quality of ECD too bad. Chromatograms discarded.
16	11.04.2017	Blaubeuren-Weiler	4	Melolontha melolontha	larva	00:02:44	01:02:21	00:59:37	60	19.04.2017	na	na	#WERT!	#WERT!			0.0	44.01	8.3145	101.6	0.111	17.4	290.5	#WERT!	2415.35	#WERT!	#WERT!	#WERT!	#WERT!	0.00151	#WERT!	4.00	100.00	0.00010	0.00000	#WERT!	#WERT!	0.00000	#WERT!	#WERT!	#WERT!	Quality of ECD too bad. Chromatograms discarded.
17	11.04.2017	Blaubeuren-Weiler	4	Melolontha melolontha	larva	00:07:40	01:05:43	00:58:03	58	19.04.2017	na	na	#WERT!	#WERT!			0.0	44.01	8.3145	101.6	0.111	17.4	290.5	#WERT!	2415.35	#WERT!	#WERT!	#WERT!	#WERT!	0.00151	#WERT!	4.00	100.00	0.00010	0.00000	#WERT!	#WERT!	0.00000	#WERT!	#WERT!	#WERT!	Quality of ECD too bad. Chromatograms discarded.
18	11.04.2017	Blaubeuren-Weiler	4	Melolontha melolontha	larva	00:12:23	01:13:08	01:00:45	61	19.04.2017	na	na	#WERT!	#WERT!			0.0	44.01	8.3145	101.6	0.111	17.4	290.5	#WERT!	2415.35	#WERT!	#WERT!	#WERT!	#WERT!	0.00151	#WERT!	4.00	100.00	0.00010	0.00000	#WERT!	#WERT!	0.00000	#WERT!	#WERT!	#WERT!	Quality of ECD too bad. Chromatograms discarded.
19	11.04.2017	Blaubeuren-Weiler	4	Melolontha melolontha	larva	00:15:58	01:14:20	00:58:22	58	19.04.2017	na	na	#WERT!	#WERT!			0.0	44.01	8.3145	101.6	0.111	17.4	290.5	#WERT!	2415.35	#WERT!	#WERT!	#WERT!	#WERT!	0.00151	#WERT!	4.00	100.00	0.00010	0.00000	#WERT!	#WERT!	0.00000	#WERT!	#WERT!	#WERT!	Quality of ECD too bad. Chromatograms discarded.
20	11.04.2017	Blaubeuren-Weiler	4	Melolontha melolontha	larva	00:21:57	01:22:42	01:00:45	61	19.04.2017	na	na	#WERT!	#WERT!			0.0	44.01	8.3145	101.6	0.111	17.4	290.5	#WERT!	2415.35	#WERT!	#WERT!	#WERT!	#WERT!	0.00151	#WERT!	4.00	100.00	0.00010	0.00000	#WERT!	#WERT!	0.00000	#WERT!	#WERT!	#WERT!	Quality of ECD too bad. Chromatograms discarded.
21	11.04.2017	Blaubeuren-Weiler	4	Melolontha melolontha	larva	00:23:36	01:24:09	01:00:33	61	19.04.2017	na	na	#WERT!	#WERT!			0.0	44.01	8.3145	101.6	0.111	17.4	290.5	#WERT!	2415.35	#WERT!	#WERT!	#WERT!	#WERT!	0.00151	#WERT!	4.00	100.00	0.00010	0.00000	#WERT!	#WERT!	0.00000	#WERT!	#WERT!	#WERT!	Quality of ECD too bad. Chromatograms discarded.
22	11.04.2017	Blaubeuren-Weiler	4	Melolontha melolontha	larva	00:29:28	01:25:55	00:56:27	56	19.04.2017	na	na	#WERT!	#WERT!			0.0	44.01	8.3145	101.6	0.111	17.4	290.5	#WERT!	2415.35	#WERT!	#WERT!	#WERT!	#WERT!	0.00151	#WERT!	4.00	100.00	0.00010	0.00000	#WERT!	#WERT!	0.00000	#WERT!	#WERT!	#WERT!	Quality of ECD too bad. Chromatograms discarded.
23	11.04.2017	Blaubeuren-Weiler	4	Melolontha melolontha	larva	00:32:00	01:27:47	00:55:47	56	19.04.2017	na	na	#WERT!	#WERT!			0.0	44.01	8.3145	101.6	0.111	17.4	290.5	#WERT!	2415.35	#WERT!	#WERT!	#WERT!	#WERT!	0.00151	#WERT!	4.00	100.00	0.00010	0.00000	#WERT!	#WERT!	0.00000	#WERT!	#WERT!	#WERT!	Quality of ECD too bad. Chromatograms discarded.
24	11.04.2017	Blaubeuren-Weiler	5	Melolontha melolontha	larva	00:00:36	01:00:09	00:59:33	60	19.04.2017	na	na	#WERT!	#WERT!			0.0	44.01	8.3145	101.6	0.111	17.4	290.5	#WERT!	2415.35	#WERT!	#WERT!	#WERT!	#WERT!	0.00151	#WERT!	4.00	100.00	0.00010	0.00000	#WERT!	#WERT!	0.00000	#WERT!	#WERT!	#WERT!	Quality of ECD too bad. Chromatograms discarded.
25	11.04.2017	Blaubeuren-Weiler	5	Melolontha melolontha	larva	00:01:57	01:01:02	00:59:05	59	19.04.2017	na	na	#WERT!	#WERT!			0.0	44.01	8.3145	101.6	0.111	17.4	290.5	#WERT!	2415.35	#WERT!	#WERT!	#WERT!	#WERT!	0.00151	#WERT!	4.00	100.00	0.00010	0.00000	#WERT!	#WERT!	0.00000	#WERT!	#WERT!	#WERT!	Quality of ECD too bad. Chromatograms discarded.
26	11.04.2017	Blaubeuren-Weiler	5	Melolontha melolontha	larva	00:03:17	01:02:09	00:58:52	59	19.04.2017	na	na	#WERT!	#WERT!			0.0	44.01	8.3145	101.6	0.111	17.4	290.5	#WERT!	2415.35	#WERT!	#WERT!	#WERT!	#WERT!	0.00151	#WERT!	4.00	100.00	0.00010	0.00000	#WERT!	#WERT!	0.00000	#WERT!	#WERT!	#WERT!	Quality of ECD too bad. Chromatograms discarded.
27	11.05.2017	Burkheim	1	Melolontha spp.	larva	00:00:00	01:01:54	01:01:54	62	01.06.2017	372.5	376.1	-3.7	-3.6	5.9	2.4	6.3	44.01	8.3145	97.7	0.111	26.0	299.2	-0.35	2487.27	-0.00014	-0.68	0.00000	1.34978	0.00131	0.00000	4.00	100.00	0.00010	40.20262	0.00017	0.00013	0.05283	0.00000	1.22	-179
28	11.05.2017	Burkheim	1	Melolontha spp.	larva	00:05:46	01:04:38	00:58:52	59	01.06.2017	381.2	376.1	5.1	5.2	5.8	2.4	6.3	44.01	8.3145	97.7	0.111	26.0	299.2	0.51	2487.27	0.00020	0.99	0.00000	2.85674	0.00131	0.00000	4.00	100.00	0.00010	39.71365	0.00037	0.00029	0.05219	0.00000	1.22	123
29	11.05.2017	Burkheim	1	Melolontha spp.	larva	00:09:23	01:06:38	00:57:15	57	01.06.2017	404.6	376.1	28.4	29.8	5.7	2.4	6.2	44.01	8.3145	97.7	0.111	26.0	299.2	2.91	2487.27	0.00117	5.72	0.00012	94.66523	0.00131	0.00001	4.00	100.00	0.00010	38.43128	0.01222	0.00947	0.05051	0.00005	1.42	25
30	11.05.2017	Burkheim	1	Melolontha spp.	larva	00:17:54	01:15:38	00:57:44	58	01.06.2017	364.4	376.1	-11.7	-12.2	5.9	2.4	6.4	44.01	8.3145	97.7	0.111	26.0	299.2	-1.19	2487.27	-0.00048	-2.33	0.00002	15.79291	0.00131	0.00000	4.00	100.00	0.00010	40.65606	0.00204	0.00158	0.05343	0.00001	1.26	-54
31	11.05.2017	Burkheim	1	Melolontha spp.	larva	00:23:01	01:23:22	01:00:21	60	01.06.2017	382.9	376.1	6.8	6.7	5.8	2.4	6.3	44.01	8.3145	97.7	0.111	26.0	299.2	0.66	2487.27	0.00026	1.29	0.00001	4.85242	0.00131	0.00000	4.00	100.00	0.00010	39.61879	0.00063	0.00049	0.05207	0.00000	1.22	94
32	11.05.2017	Burkheim	1	Melolontha spp.	faeces	00:02:14	00:57:08	00:54:54	55	01.06.2017	363.7	376.1	-12.5	-13.6	5.9	2.4	6.4	44.01	8.3145	97.7	0.111	26.0	299.2	-1.33	2487.27	-0.00054	-2.62	0.00003	19.82629	0.00131	0.00000	4.00	100.00	0.00010	40.69949	0.00256	0.00198	0.05349	0.00001	1.28	-49	This measurement did not really work in the field. Discard.
33	11.05.2017	Burkheim	1	Melolontha spp.	faeces	00:04:41	00:58:34	00:53:53	54	01.06.2017	371.2	376.1	-4.9	-5.5	5.9	2.4	6.3	44.01	8.3145	97.7	0.111	26.0	299.2	-0.54	2487.27	-0.00022	-1.05	0.00000	3.19877	0.00131	0.00000	4.00	100.00	0.00010	40.27276	0.00041	0.00032	0.05293	0.00000	1.23	-117	This measurement did not really work in the field. Discard.
34	11.05.2017	Burkheim	1	Melolontha spp.	faeces	00:06:39	00:59:46	00:53:07	53	01.06.2017	375.6	376.1	-0.6	-0.6	5.9	2.4	6.3	44.01	8.3145	97.7	0.111	26.0	299.2	-0.06	2487.27	-0.00002	-0.12	0.00000	0.04153	0.00131	0.00000	4.00	100.00	0.00010	40.02782	0.00001	0.00000	0.05260	0.00000	1.21	-1014	This measurement did not really work in the field. Discard.
35	11.05.2017	Burkheim	1	Melolontha spp.	faeces	00:15:44	01:15:35	00:59:51	60	01.06.2017	367.0	376.1	-9.1	-9.1	5.9	2.4	6.4	44.01	8.3145	97.7	0.111	26.0	299.2	-0.89	2487.27	-0.00036	-1.75	0.00001	8.89633	0.00131	0.00000	4.00	100.00	0.00010	40.50904	0.00115	0.00089	0.05324	0.00000	1.24	-71	This measurement did not really work in the field. Discard.
36	11.05.2017	Burkheim	1	Melolontha spp.	faeces	00:23:36	01:24:26	01:00:50	61	01.06.2017	382.7	376.1	6.5	6.4	5.8	2.4	6.3	44.01	8.3145	97.7	0.111	26.0	299.2	0.63	2487.27	0.00025	1.24	0.00001	4.42689	0.00131	0.00000	4.00	100.00	0.00010	39.63281	0.00057	0.00044	0.05208	0.00000	1.22	99	This measurement did not really work in the field. Discard.
37	11.05.2017	Burkheim	3	Melolontha spp.	larva	00:00:00	00:58:20	00:58:20	58	01.06.2017	427.1	376.1	51.0	52.4	5.6	2.4	6.1	44.01	8.3145	97.7	0.111	26.0	299.2	5.12	2487.27	0.00206	10.06	0.00038	293.24052	0.00131	0.00004	4.00	100.00	0.00010	37.22412	0.03785	0.02932	0.04892	0.00016	1.80	18
38	11.05.2017	Burkheim	3	Melolontha spp.	larva	00:04:15	00:59:26	00:55:11	55	01.06.2017	385.0	376.1	8.9	9.7	5.8	2.4	6.3	44.01	8.3145	97.7	0.111	26.0	299.2	0.95	2487.27	0.00038	1.86	0.00001	9.99945	0.00131	0.00000	4.00	100.00	0.00010	39.50116	0.00129	0.00100	0.05191	0.00001	1.23	66
39	11.05.2017	Burkheim	3	Melolontha spp.	beetle	00:06:00	01:00:54	00:54:54	55	01.06.2017	374.7	376.1	-1.4	-1.5	5.9	2.4	6.3	44.01	8.3145	97.7	0.111	26.0	299.2	-0.15	2487.27	-0.00006	-0.29	0.00000	0.24702	0.00131	0.00000	4.00	100.00	0.00010	40.07486	0.00003	0.00002	0.05267	0.00000	1.22	-416
40	11.05.2017	Burkheim	3	Melolontha spp.	larva	00:19:51	01:02:17	00:42:26	42	01.06.2017	380.8	376.1	4.7	6.6	5.8	2.4	6.3	44.01	8.3145	97.7	0.111	26.0	299.2	0.65	2487.27	0.00026	1.27	0.00001	4.65727	0.00131	0.00000	4.00	100.00	0.00010	39.73615	0.00060	0.00047	0.05222	0.00000	1.22	96
41	11.05.2017	Burkheim	3	unknown	larva	00:24:04	01:03:42	00:39:38	40	01.06.2017	369.0	376.1	-7.1	-10.8	5.9	2.4	6.4	44.01	8.3145	97.7	0.111	26.0	299.2	-1.06	2487.27	-0.00042	-2.08	0.00002	12.48381	0.00131	0.00000	4.00	100.00	0.00010	40.39823	0.00161	0.00125	0.05309	0.00001	1.25	-60
42	11.05.2017	Burkheim	3	Melolontha spp.	larva	00:30:50	01:04:58	00:34:08	34	01.06.2017	383.2	376.1	7.1	12.5	5.8	2.4	6.3	44.01	8.3145	97.7	0.111	26.0	299.2	1.22	2487.27	0.00049	2.39	0.00002	16.58467	0.00131	0.00000	4.00	100.00	0.00010	39.60161	0.00214	0.00166	0.05204	0.00001	1.25	52
43	26.05.2017	Blaubeuren-Weiler	1	Melolontha melolontha	larva	00:00:00	01:02:48	01:02:48	63	01.06.2017	374.7	365.4	9.3	8.9	5.9	0.9	5.9	44.01	8.3145	96.2	0.111	27.0	300.2	0.85	2495.59	0.00034	1.67	0.00001	8.08902	0.00127	0.00000	4.00	100.00	0.00010	35.06308	0.00108	0.00081	0.04438	0.00000	1.14	68
44	26.05.2017	Blaubeuren-Weiler	1	Melolontha melolontha	larva	00:02:03	01:06:19	01:04:16	64	01.06.2017	na		#WERT!	#WERT!	na			44.01	8.3145	96.2	0.111	27.0	300.2	#WERT!	2495.59	#WERT!	#WERT!	#WERT!	#WERT!	0.00127	#WERT!	4.00	100.00	0.00010	0.00000	#WERT!	#WERT!	0.00000	#WERT!	#WERT!	#WERT!	GC failure
45	26.05.2017	Blaubeuren-Weiler	1	Melolontha melolontha	larva	00:04:45	01:07:00	01:02:15	62	01.06.2017	362.3	365.4	-3.1	-3.0	5.9	0.9	6.0	44.01	8.3145	96.2	0.111	27.0	300.2	-0.29	2495.59	-0.00012	-0.57	0.00000	0.94088	0.00127	0.00000	4.00	100.00	0.00010	35.76408	0.00013	0.00009	0.04527	0.00000	1.13	-198
46	26.05.2017	Blaubeuren-Weiler	1	Melolontha melolontha	larva	00:06:50	01:07:53	01:01:03	61	01.06.2017	367.9	365.4	2.5	2.4	5.9	0.9	6.0	44.01	8.3145	96.2	0.111	27.0	300.2	0.24	2495.59	0.00009	0.46	0.00000	0.61610	0.00127	0.00000	4.00	100.00	0.00010	35.44525	0.00008	0.00006	0.04486	0.00000	1.12	243
47	26.05.2017	Blaubeuren-Weiler	1	Melolontha melolontha	larva	00:09:10	01:09:05	00:59:55	60	01.06.2017	359.3	365.4	-6.1	-6.2	5.9	0.9	6.0	44.01	8.3145	96.2	0.111	27.0	300.2	-0.59	2495.59	-0.00024	-1.16	0.00001	3.88661	0.00127	0.00000	4.00	100.00	0.00010	35.93486	0.00052	0.00039	0.04548	0.00000	1.14	-98
48	26.05.2017	Blaubeuren-Weiler	1	Melolontha melolontha	larva	00:13:46	01:10:17	00:56:31	57	01.06.2017	360.3	365.4	-5.2	-5.5	5.9	0.9	6.0	44.01	8.3145	96.2	0.111	27.0	300.2	-0.53	2495.59	-0.00021	-1.03	0.00000	3.07100	0.00127	0.00000	4.00	100.00	0.00010	35.87836	0.00041	0.00031	0.04541	0.00000	1.14	-110
49	26.05.2017	Blaubeuren-Weiler	1	Melolontha melolontha	larva	00:17:38	01:25:35	01:07:57	68	01.06.2017	355.4	365.4	-10.1	-8.9	6.0	0.9	6.0	44.01	8.3145	96.2	0.111	27.0	300.2	-0.85	2495.59	-0.00034	-1.67	0.00001	8.10339	0.00127	0.00000	4.00	100.00	0.00010	36.15840	0.00108	0.00081	0.04576	0.00000	1.16	-69
50	26.05.2017	Blaubeuren-Weiler	1	Melolontha melolontha	larva	00:21:10	01:26:34	01:05:24	65	01.06.2017	365.7	365.4	0.3	0.3	5.9	0.9	6.0	44.01	8.3145	96.2	0.111	27.0	300.2	0.03	2495.59	0.00001	0.06	0.00000	0.00915	0.00127	0.00000	4.00	100.00	0.00010	35.56768	0.00000	0.00000	0.04502	0.00000	1.12	1998
51	26.05.2017	Blaubeuren-Weiler	1	Melolontha melolontha	larva	00:24:40	01:27:34	01:02:54	63	01.06.2017	366.5	365.4	1.0	1.0	5.9	0.9	6.0	44.01	8.3145	96.2	0.111	27.0	300.2	0.10	2495.59	0.00004	0.19	0.00000	0.10133	0.00127	0.00000	4.00	100.00	0.00010	35.52719	0.00001	0.00001	0.04497	0.00000	1.12	600
52	26.05.2017	Blaubeuren-Weiler	1	Melolontha melolontha	larva	00:28:20	01:28:28	01:00:08	60	01.06.2017	363.8	365.4	-1.6	-1.6	5.9	0.9	6.0	44.01	8.3145	96.2	0.111	27.0	300.2	-0.15	2495.59	-0.00006	-0.29	0.00000	0.25167	0.00127	0.00000	4.00	100.00	0.00010	35.67494	0.00003	0.00003	0.04515	0.00000	1.13	-382
53	26.05.2017	Blaubeuren-Weiler	2	Melolontha melolontha	larva	00:00:00	01:00:46	01:00:46	61	01.06.2017	408.9	365.4	43.4	42.9	5.7	0.9	5.8	44.01	8.3145	96.2	0.111	27.0	300.2	4.13	2495.59	0.00165	8.08	0.00025	189.02966	0.00127	0.00003	4.00	100.00	0.00010	33.18475	0.02517	0.01890	0.04200	0.00010	1.55	19
54	26.05.2017	Blaubeuren-Weiler	2	Melolontha melolontha	larva	00:01:06	01:01:51	01:00:45	61	01.06.2017	379.8	365.4	14.4	14.2	5.8	0.9	5.9	44.01	8.3145	96.2	0.111	27.0	300.2	1.37	2495.59	0.00055	2.67	0.00003	20.69695	0.00127	0.00000	4.00	100.00	0.00010	34.77903	0.00276	0.00207	0.04402	0.00001	1.17	44
55	26.05.2017	Blaubeuren-Weiler	2	Melolontha melolontha	larva	00:03:14	01:03:57	01:00:43	61	01.06.2017	363.4	365.4	-2.0	-2.0	5.9	0.9	6.0	44.01	8.3145	96.2	0.111	27.0	300.2	-0.19	2495.59	-0.00008	-0.38	0.00000	0.41731	0.00127	0.00000	4.00	100.00	0.00010	35.70164	0.00006	0.00004	0.04519	0.00000	1.13	-297
56	26.05.2017	Blaubeuren-Weiler	2	Melolontha melolontha	larva	00:07:33	01:04:54	00:57:21	57	01.06.2017	464.0	365.4	98.6	103.1	5.4	0.9	5.5	44.01	8.3145	96.2	0.111	27.0	300.2	9.92	2495.59	0.00397	19.42	0.00145	1092.07837	0.00127	0.00015	4.00	100.00	0.00010	30.30345	0.14540	0.10921	0.03835	0.00060	2.87	15
57	26.05.2017	Blaubeuren-Weiler	2	Melolontha melolontha	larva	00:09:18	01:05:39	00:56:21	56	01.06.2017	363.0	365.4	-2.4	-2.6	5.9	0.9	6.0	44.01	8.3145	96.2	0.111	27.0	300.2	-0.25	2495.59	-0.00010	-0.48	0.00000	0.66922	0.00127	0.00000	4.00	100.00	0.00010	35.72192	0.00009	0.00007	0.04521	0.00000	1.13	-235
58	26.05.2017	Blaubeuren-Weiler	2	unknown	larva	00:14:48	01:06:26	00:51:38	52	01.06.2017	369.1	365.4	3.7	4.3	5.9	0.9	5.9	44.01	8.3145	96.2	0.111	27.0	300.2	0.41	2495.59	0.00016	0.80	0.00000	1.85895	0.00127	0.00000	4.00	100.00	0.00010	35.37932	0.00025	0.00019	0.04478	0.00000	1.13	140
59	26.05.2017	Blaubeuren-Weiler	2	Melolontha melolontha	larva	00:18:13	01:07:07	00:48:54	49	01.06.2017	369.2	365.4	3.8	4.7	5.9	0.9	5.9	44.01	8.3145	96.2	0.111	27.0	300.2	0.45	2495.59	0.00018	0.88	0.00000	2.25117	0.00127	0.00000	4.00	100.00	0.00010	35.37061	0.00030	0.00023	0.04477	0.00000	1.13	128
60	26.05.2017	Blaubeuren-Weiler	2	Melolontha melolontha	larva	00:20:45	01:07:50	00:47:05	47	01.06.2017	379.9	365.4	14.4	18.4	5.8	0.9	5.9	44.01	8.3145	96.2	0.111	27.0	300.2	1.77	2495.59	0.00071	3.46	0.00005	34.76387	0.00127	0.00000	4.00	100.00	0.00010	34.77546	0.00463	0.00348	0.04401	0.00002	1.21	35
61	26.05.2017	Blaubeuren-Weiler	2	Melolontha melolontha	larva	00:22:35	01:09:00	00:46:25	46	01.06.2017	363.2	365.4	-2.2	-2.9	5.9	0.9	6.0	44.01	8.3145	96.2	0.111	27.0	300.2	-0.28	2495.59	-0.00011	-0.54	0.00000	0.83961	0.00127	0.00000	4.00	100.00	0.00010	35.71140	0.00011	0.00008	0.04520	0.00000	1.13	-209
62	26.05.2017	Blaubeuren-Weiler	2	Melolontha melolontha	larva	00:27:05	01:09:40	00:42:35	43	01.06.2017	357.5	365.4	-7.9	-11.1	5.9	0.9	6.0	44.01	8.3145	96.2	0.111	27.0	300.2	-1.07	2495.59	-0.00043	-2.10	0.00002	12.77001	0.00127	0.00000	4.00	100.00	0.00010	36.03582	0.00170	0.00128	0.04561	0.00001	1.17	-56
63	02.06.2017	Lab	na	Melolontha melolontha	larva	00:00:00	01:06:07	01:06:07	66	17.07.2017	381.2	369.4	11.8	10.7	3.9	6.2	7.4	44.01	8.3145	100.2	0.111	24.0	297.2	1.07	2470.64	0.00043	2.12	0.00002	12.97335	0.00140	0.00000	4.00	100.00	0.00010	54.05433	0.00159	0.00130	0.07573	0.00001	1.48	70
64	02.06.2017	Lab	na	Melolontha melolontha	larva	00:04:22	01:08:53	01:04:31	65	17.07.2017	372.1	369.4	2.7	2.5	4.0	6.2	7.4	44.01	8.3145	100.2	0.111	24.0	297.2	0.25	2470.64	0.00010	0.49	0.00000	0.69572	0.00140	0.00000	4.00	100.00	0.00010	54.14889	0.00009	0.00007	0.07586	0.00000	1.46	298
65	02.06.2017	Lab	na	Melolontha melolontha	larva	00:11:23	01:11:05	00:59:42	60	17.07.2017	365.1	369.4	-4.3	-4.3	4.0	6.2	7.4	44.01	8.3145	100.2	0.111	24.0	297.2	-0.43	2470.64	-0.00018	-0.86	0.00000	2.12143	0.00140	0.00000	4.00	100.00	0.00010	54.22733	0.00026	0.00021	0.07597	0.00000	1.46	-171
66	02.06.2017	Lab	na	Melolontha melolontha	larva	00:20:28	01:16:56	00:56:28	56	17.07.2017	368.2	369.4	-1.3	-1.3	4.0	6.2	7.4	44.01	8.3145	100.2	0.111	24.0	297.2	-0.13	2470.64	-0.00005	-0.26	0.00000	0.20229	0.00140	0.00000	4.00	100.00	0.00010	54.19236	0.00002	0.00002	0.07592	0.00000	1.46	-552
67	02.06.2017	Lab	na	Melolontha melolontha	larva	00:27:08	01:26:00	00:58:52	59	17.07.2017	374.8	369.4	5.4	5.5	3.9	6.2	7.4	44.01	8.3145	100.2	0.111	24.0	297.2	0.55	2470.64	0.00022	1.09	0.00000	3.46901	0.00140	0.00000	4.00	100.00	0.00010	54.11927	0.00043	0.00035	0.07582	0.00000	1.46	134
68	02.06.2017	Lab	na	Melolontha melolontha	larva	00:34:03	01:32:11	00:58:08	58	17.07.2017	365.3	369.4	-4.1	-4.2	4.0	6.2	7.4	44.01	8.3145	100.2	0.111	24.0	297.2	-0.42	2470.64	-0.00017	-0.84	0.00000	2.03832	0.00140	0.00000	4.00	100.00	0.00010	54.22505	0.00025	0.00020	0.07597	0.00000	1.46	-174
69	02.06.2017	Lab	na	Melolontha melolontha	larva	00:39:31	01:35:30	00:55:59	56	17.07.2017	366.8	369.4	-2.6	-2.8	4.0	6.2	7.4	44.01	8.3145	100.2	0.111	24.0	297.2	-0.28	2470.64	-0.00011	-0.56	0.00000	0.90537	0.00140	0.00000	4.00	100.00	0.00010	54.20807	0.00011	0.00009	0.07594	0.00000	1.46	-261
70	02.06.2017	Lab	na	Melolontha melolontha	larva	00:00:00	01:04:25	01:04:25	64	17.07.2017	429.2	369.4	59.8	55.7	3.9	6.2	7.3	44.01	8.3145	100.2	0.111	24.0	297.2	5.58	2470.64	0.00226	11.04	0.00043	352.77177	0.00140	0.00005	4.00	100.00	0.00010	53.70842	0.04329	0.03528	0.07524	0.00020	2.08	19
71	02.06.2017	Lab	na	Melolontha melolontha	larva	00:06:34	01:06:28	00:59:54	60	17.07.2017	376.7	369.4	7.3	7.3	3.9	6.2	7.4	44.01	8.3145	100.2	0.111	24.0	297.2	0.74	2470.64	0.00030	1.45	0.00001	6.12456	0.00140	0.00000	4.00	100.00	0.00010	54.09929	0.00075	0.00061	0.07579	0.00000	1.47	101
72	02.06.2017	Lab	na	Melolontha melolontha	larva	00:12:38	01:12:15	00:59:37	60	17.07.2017	393.1	369.4	23.7	23.9	3.9	6.2	7.3	44.01	8.3145	100.2	0.111	24.0	297.2	2.39	2470.64	0.00097	4.73	0.00008	64.73900	0.00140	0.00001	4.00	100.00	0.00010	53.94441	0.00794	0.00647	0.07557	0.00004	1.59	34
73	02.06.2017	Lab	na	Melolontha melolontha	larva	00:18:21	01:18:08	00:59:47	60	17.07.2017	369.1	369.4	-0.3	-0.3	4.0	6.2	7.4	44.01	8.3145	100.2	0.111	24.0	297.2	-0.03	2470.64	-0.00001	-0.06	0.00000	0.00994	0.00140	0.00000	4.00	100.00	0.00010	54.18154	0.00000	0.00000	0.07591	0.00000	1.46	-2490
74	02.06.2017	Lab	na	Melolontha melolontha	larva	00:30:00	01:31:00	01:01:00	61	17.07.2017	360.9	369.4	-8.6	-8.4	4.0	6.2	7.4	44.01	8.3145	100.2	0.111	24.0	297.2	-0.84	2470.64	-0.00034	-1.67	0.00001	8.06553	0.00140	0.00000	4.00	100.00	0.00010	54.27808	0.00099	0.00081	0.07604	0.00000	1.48	-89
75	02.06.2017	Lab	na	Melolontha melolontha	larva	00:36:09	01:33:14	00:57:05	57	17.07.2017	368.7	369.4	-0.7	-0.7	4.0	6.2	7.4	44.01	8.3145	100.2	0.111	24.0	297.2	-0.07	2470.64	-0.00003	-0.14	0.00000	0.06026	0.00140	0.00000	4.00	100.00	0.00010	54.18601	0.00001	0.00001	0.07591	0.00000	1.46	-1011
76	02.06.2017	Lab	na	Melolontha melolontha	larva	00:00:00	00:57:10	00:57:10	57	17.07.2017	374.2	369.4	4.8	5.0	3.9	6.2	7.4	44.01	8.3145	100.2	0.111	24.0	297.2	0.50	2470.64	0.00020	0.99	0.00000	2.84315	0.00140	0.00000	4.00	100.00	0.00010	54.12622	0.00035	0.00028	0.07583	0.00000	1.46	148
77	02.06.2017	Lab	na	Melolontha melolontha	larva	00:05:45	01:03:17	00:57:32	58	17.07.2017	390.5	369.4	21.1	22.0	3.9	6.2	7.3	44.01	8.3145	100.2	0.111	24.0	297.2	2.21	2470.64	0.00089	4.36	0.00007	55.09356	0.00140	0.00001	4.00	100.00	0.00010	53.96701	0.00676	0.00551	0.07561	0.00003	1.57	36
78	02.06.2017	Lab	na	Melolontha melolontha	larva	00:12:40	01:15:20	01:02:40	63	17.07.2017	370.4	369.4	1.0	1.0	4.0	6.2	7.4	44.01	8.3145	100.2	0.111	24.0	297.2	0.10	2470.64	0.00004	0.19	0.00000	0.10814	0.00140	0.00000	4.00	100.00	0.00010	54.16691	0.00001	0.00001	0.07589	0.00000	1.46	755
79	02.06.2017	Lab	na	Melolontha melolontha	larva	00:19:03	01:17:03	00:58:00	58	17.07.2017	369.0	369.4	-0.4	-0.5	4.0	6.2	7.4	44.01	8.3145	100.2	0.111	24.0	297.2	-0.05	2470.64	-0.00002	-0.09	0.00000	0.02314	0.00140	0.00000	4.00	100.00	0.00010	54.18313	0.00000	0.00000	0.07591	0.00000	1.46	-1632
80	02.06.2017	Lab	na	Melolontha melolontha	larva	00:25:26	01:26:58	01:01:32	62	17.07.2017	371.7	369.4	2.3	2.3	4.0	6.2	7.4	44.01	8.3145	100.2	0.111	24.0	297.2	0.23	2470.64	0.00009	0.45	0.00000	0.58445	0.00140	0.00000	4.00	100.00	0.00010	54.15254	0.00007	0.00006	0.07587	0.00000	1.46	325
81	02.06.2017	Lab	na	Melolontha melolontha	larva	00:32:04	01:30:10	00:58:06	58	17.07.2017	366.1	369.4	-3.3	-3.4	4.0	6.2	7.4	44.01	8.3145	100.2	0.111	24.0	297.2	-0.34	2470.64	-0.00014	-0.67	0.00000	1.30831	0.00140	0.00000	4.00	100.00	0.00010	54.21557	0.00016	0.00013	0.07595	0.00000	1.46	-217
82	02.06.2017	Lab	na	Melolontha melolontha	larva	00:38:05	01:35:56	00:57:51	58	17.07.2017	360.1	369.4	-9.3	-9.7	4.0	6.2	7.4	44.01	8.3145	100.2	0.111	24.0	297.2	-0.97	2470.64	-0.00039	-1.92	0.00001	10.66877	0.00140	0.00000	4.00	100.00	0.00010	54.28754	0.00131	0.00107	0.07606	0.00001	1.48	-77
83	02.06.2017	Lab	na	Melolontha melolontha	larva	00:00:00	01:15:08	01:15:08	75	17.07.2017	371.4	369.4	1.9	1.6	4.0	6.2	7.4	44.01	8.3145	100.2	0.111	24.0	297.2	0.16	2470.64	0.00006	0.31	0.00000	0.27353	0.00140	0.00000	4.00	100.00	0.00010	54.15673	0.00003	0.00003	0.07587	0.00000	1.46	475
84	02.06.2017	Lab	na	Melolontha melolontha	larva	00:05:17	01:17:55	01:12:38	73	17.07.2017	374.0	369.4	4.6	3.8	3.9	6.2	7.4	44.01	8.3145	100.2	0.111	24.0	297.2	0.38	2470.64	0.00015	0.75	0.00000	1.63172	0.00140	0.00000	4.00	100.00	0.00010	54.12813	0.00020	0.00016	0.07583	0.00000	1.46	195
85	02.06.2017	Lab	na	Melolontha melolontha	larva	00:11:13	01:19:39	01:08:26	68	17.07.2017	368.9	369.4	-0.6	-0.5	4.0	6.2	7.4	44.01	8.3145	100.2	0.111	24.0	297.2	-0.05	2470.64	-0.00002	-0.10	0.00000	0.02767	0.00140	0.00000	4.00	100.00	0.00010	54.18455	0.00000	0.00000	0.07591	0.00000	1.46	-1492
86	02.06.2017	Lab	na	Melolontha melolontha	larva	00:17:30	01:22:42	01:05:12	65	17.07.2017	360.1	369.4	-9.3	-8.6	4.0	6.2	7.4	44.01	8.3145	100.2	0.111	24.0	297.2	-0.86	2470.64	-0.00035	-1.70	0.00001	8.34833	0.00140	0.00000	4.00	100.00	0.00010	54.28720	0.00102	0.00083	0.07605	0.00000	1.48	-87
87	02.06.2017	Lab	na	Melolontha melolontha	larva	00:23:36	01:24:37	01:01:01	61	17.07.2017	358.3	369.4	-11.2	-11.0	4.0	6.2	7.4	44.01	8.3145	100.2	0.111	24.0	297.2	-1.10	2470.64	-0.00044	-2.17	0.00002	13.68594	0.00140	0.00000	4.00	100.00	0.00010	54.30994	0.00168	0.00137	0.07609	0.00001	1.49	-69
88	02.06.2017	Lab	na	Melolontha melolontha	larva	00:30:47	01:26:15	00:55:28	55	17.07.2017	359.2	369.4	-10.2	-11.1	4.0	6.2	7.4	44.01	8.3145	100.2	0.111	24.0	297.2	-1.11	2470.64	-0.00045	-2.20	0.00002	13.96417	0.00140	0.00000	4.00	100.00	0.00010	54.29865	0.00171	0.00140	0.07607	0.00001	1.49	-68
89	02.06.2017	Lab	na	Melolontha melolontha	larva	00:35:41	01:31:23	00:55:42	56	17.07.2017	401.0	369.4	31.6	34.0	3.9	6.2	7.3	44.01	8.3145	100.2	0.111	24.0	297.2	3.41	2470.64	0.00138	6.74	0.00016	131.47637	0.00140	0.00002	4.00	100.00	0.00010	53.88070	0.01613	0.01315	0.07549	0.00007	1.71	25
90	02.06.2017	Lab	na	Melolontha melolontha	larva	00:00:00	01:02:16	01:02:16	62	17.07.2017	598.3	369.4	228.9	220.6	4.0	6.2	7.4	44.01	8.3145	100.2	0.111	24.0	297.2	22.10	2470.64	0.00895	43.70	0.00679	5533.13044	0.00140	0.00077	4.00	100.00	0.00010	54.51889	0.67902	0.55331	0.07638	0.00309	6.06	14
91	02.06.2017	Lab	na	Melolontha melolontha	larva	00:06:04	01:06:41	01:00:37	61	17.07.2017	372.1	369.4	2.7	2.7	4.0	6.2	7.4	44.01	8.3145	100.2	0.111	24.0	297.2	0.27	2470.64	0.00011	0.53	0.00000	0.81132	0.00140	0.00000	4.00	100.00	0.00010	54.14846	0.00010	0.00008	0.07586	0.00000	1.46	276
92	02.06.2017	Lab	na	Melolontha melolontha	larva	00:12:51	01:10:31	00:57:40	58	17.07.2017	366.7	369.4	-2.7	-2.9	4.0	6.2	7.4	44.01	8.3145	100.2	0.111	24.0	297.2	-0.29	2470.64	-0.00012	-0.56	0.00000	0.92430	0.00140	0.00000	4.00	100.00	0.00010	54.20930	0.00011	0.00009	0.07595	0.00000	1.46	-259
93	02.06.2017	Lab	na	Melolontha melolontha	larva	00:18:22	01:15:21	00:56:59	57	17.07.2017	452.6	369.4	83.2	87.6	3.9	6.2	7.3	44.01	8.3145	100.2	0.111	24.0	297.2	8.78	2470.64	0.00355	17.36	0.00107	872.56578	0.00140	0.00012	4.00	100.00	0.00010	53.63263	0.10708	0.08726	0.07514	0.00049	2.75	16
94	02.06.2017	Lab	na	Melolontha melolontha	larva	00:24:39	01:24:58	01:00:19	60	17.07.2017	376.9	369.4	7.5	7.5	4.0	6.2	7.4	44.01	8.3145	100.2	0.111	24.0	297.2	0.75	2470.64	0.00030	1.48	0.00001	6.35732	0.00140	0.00000	4.00	100.00	0.00010	54.68840	0.00078	0.00064	0.07662	0.00000	1.48	100
95	02.06.2017	Lab	na	Melolontha melolontha	larva	00:30:18	01:26:52	00:56:34	57	17.07.2017	370.4	369.4	1.0	1.0	4.0	6.2	7.4	44.01	8.3145	100.2	0.111	24.0	297.2	0.10	2470.64	0.00004	0.20	0.00000	0.11715	0.00140	0.00000	4.00	100.00	0.00010	54.73888	0.00001	0.00001	0.07669	0.00000	1.47	729
96	02.06.2017	Lab	na	Melolontha melolontha	larva	00:36:22	01:30:41	00:54:19	54	17.07.2017	385.2	369.4	15.8	17.5	4.0	6.2	7.4	44.01	8.3145	100.2	0.111	24.0	297.2	1.75	2470.64	0.00071	3.46	0.00004	34.73313	0.00140	0.00000	4.00	100.00	0.00010	54.63054	0.00426	0.00347	0.07654	0.00002	1.54	44
97	02.06.2017	Lab	na	Melolontha melolontha	larva	00:42:14	01:40:40	00:58:26	58	17.07.2017	364.9	369.4	-4.5	-4.6	4.0	6.2	7.4	44.01	8.3145	100.2	0.111	24.0	297.2	-0.47	2470.64	-0.00019	-0.92	0.00000	2.44910	0.00140	0.00000	4.00	100.00	0.00010	54.78426	0.00030	0.00024	0.07675	0.00000	1.47	-160
98	02.06.2017	Lab	na	Melolontha melolontha	larva	00:47:57	01:45:55	00:57:58	58	17.07.2017	365.5	369.4	-3.9	-4.1	4.0	6.2	7.4	44.01	8.3145	100.2	0.111	24.0	297.2	-0.41	2470.64	-0.00016	-0.81	0.00000	1.88020	0.00140	0.00000	4.00	100.00	0.00010	54.77922	0.00023	0.00019	0.07674	0.00000	1.47	-183
99	02.06.2017	Lab	na	Melolontha melolontha	larva	00:54:20	01:54:58	01:00:38	61	17.07.2017	376.8	369.4	7.4	7.3	4.0	6.2	7.4	44.01	8.3145	100.2	0.111	24.0	297.2	0.74	2470.64	0.00030	1.45	0.00001	6.12674	0.00140	0.00000	4.00	100.00	0.00010	54.68913	0.00075	0.00061	0.07662	0.00000	1.48	102
100	02.06.2017	Lab	na	Melolontha melolontha	larva	01:00:00	01:56:29	00:56:29	56	17.07.2017	368.5	369.4	-0.9	-1.0	4.0	6.2	7.4	44.01	8.3145	100.2	0.111	24.0	297.2	-0.10	2470.64	-0.00004	-0.20	0.00000	0.11065	0.00140	0.00000	4.00	100.00	0.00010	54.75417	0.00001	0.00001	0.07671	0.00000	1.47	-750
101	02.06.2017	Lab	na	Melolontha melolontha	larva	01:05:07	02:05:36	01:00:29	60	17.07.2017	368.4	369.4	-1.0	-1.0	4.0	6.2	7.4	44.01	8.3145	100.2	0.111	24.0	297.2	-0.10	2470.64	-0.00004	-0.20	0.00000	0.12155	0.00140	0.00000	4.00	100.00	0.00010	54.75510	0.00001	0.00001	0.07671	0.00000	1.47	-716
102	13.06.2017	Lab	na	Melolontha melolontha	larva	00:10:27	01:08:10	00:57:43	58	17.07.2017	375.3	366.5	8.8	9.1	4.0	7.5	8.5	44.01	8.3145	100.5	0.111	24.0	297.2	0.92	2470.64	0.00037	1.81	0.00001	9.53711	0.00141	0.00000	4.00	100.00	0.00010	71.93151	0.00116	0.00095	0.10138	0.00001	1.70	94
103	13.06.2017	Lab	na	Melolontha melolontha	larva	00:18:16	01:19:46	01:01:30	62	17.07.2017	382.1	366.5	15.6	15.2	4.0	7.5	8.5	44.01	8.3145	100.5	0.111	24.0	297.2	1.53	2470.64	0.00062	3.02	0.00003	26.34742	0.00141	0.00000	4.00	100.00	0.00010	71.88272	0.00321	0.00263	0.10131	0.00001	1.73	57
104	13.06.2017	Lab	na	Melolontha melolontha	larva	00:24:36	01:40:12	01:15:36	76	17.07.2017	362.1	366.5	-4.4	-3.5	4.0	7.5	8.5	44.01	8.3145	100.5	0.111	24.0	297.2	-0.35	2470.64	-0.00014	-0.69	0.00000	1.37733	0.00141	0.00000	4.00	100.00	0.00010	72.03913	0.00017	0.00014	0.10153	0.00000	1.69	-245
105	13.06.2017	Lab	na	Melolontha melolontha	larva	00:30:19	01:42:00	01:11:41	72	17.07.2017	374.8	366.5	8.3	6.9	4.0	7.5	8.5	44.01	8.3145	100.5	0.111	24.0	297.2	0.70	2470.64	0.00028	1.38	0.00001	5.48947	0.00141	0.00000	4.00	100.00	0.00010	71.93534	0.00067	0.00055	0.10138	0.00000	1.70	123
106	13.06.2017	Lab	na	Melolontha melolontha	larva	00:37:52	01:43:44	01:05:52	66	17.07.2017	362.1	366.5	-4.4	-4.1	4.0	7.5	8.5	44.01	8.3145	100.5	0.111	24.0	297.2	-0.41	2470.64	-0.00016	-0.81	0.00000	1.87770	0.00141	0.00000	4.00	100.00	0.00010	72.03979	0.00023	0.00019	0.10153	0.00000	1.69	-210
107	13.06.2017	Lab	na	Melolontha melolontha	larva	00:00:00	01:05:16	01:05:16	65	17.07.2017	369.4	366.5	2.9	2.6	4.0	7.5	8.5	44.01	8.3145	100.5	0.111	24.0	297.2	0.27	2470.64	0.00011	0.53	0.00000	0.80315	0.00141	0.00000	4.00	100.00	0.00010	71.97768	0.00010	0.00008	0.10144	0.00000	1.69	320
108	13.06.2017	Lab	na	Melolontha melolontha	larva	00:04:53	01:07:26	01:02:33	63	17.07.2017	363.0	366.5	-3.5	-3.4	4.0	7.5	8.5	44.01	8.3145	100.5	0.111	24.0	297.2	-0.34	2470.64	-0.00014	-0.67	0.00000	1.28907	0.00141	0.00000	4.00	100.00	0.00010	72.03146	0.00016	0.00013	0.10152	0.00000	1.69	-253
109	13.06.2017	Lab	na	Melolontha melolontha	larva	00:10:34	01:12:30	01:01:56	62	17.07.2017	363.0	366.5	-3.5	-3.4	4.0	7.5	8.5	44.01	8.3145	100.5	0.111	24.0	297.2	-0.34	2470.64	-0.00014	-0.67	0.00000	1.30931	0.00141	0.00000	4.00	100.00	0.00010	72.03140	0.00016	0.00013	0.10152	0.00000	1.69	-251
110	13.06.2017	Lab	na	Melolontha melolontha	larva	00:16:17	01:16:55	01:00:38	61	17.07.2017	370.5	366.5	4.0	4.0	4.0	7.5	8.5	44.01	8.3145	100.5	0.111	24.0	297.2	0.40	2470.64	0.00016	0.79	0.00000	1.83027	0.00141	0.00000	4.00	100.00	0.00010	71.96833	0.00022	0.00018	0.10143	0.00000	1.69	213
111	13.06.2017	Lab	na	Melolontha melolontha	larva	00:22:07	01:22:41	01:00:34	61	17.07.2017	358.7	366.5	-7.8	-7.7	4.0	7.5	8.5	44.01	8.3145	100.5	0.111	24.0	297.2	-0.78	2470.64	-0.00031	-1.54	0.00001	6.84011	0.00141	0.00000	4.00	100.00	0.00010	72.07001	0.00083	0.00068	0.10157	0.00000	1.70	-111
112	13.06.2017	Lab	na	Melolontha melolontha	larva	00:28:24	01:29:21	01:00:57	61	17.07.2017	363.5	366.5	-3.0	-2.9	4.0	7.5	8.5	44.01	8.3145	100.5	0.111	24.0	297.2	-0.29	2470.64	-0.00012	-0.58	0.00000	0.98383	0.00141	0.00000	4.00	100.00	0.00010	72.02693	0.00012	0.00010	0.10151	0.00000	1.69	-290
113	13.06.2017	Lab	na	Melolontha melolontha	larva	00:33:52	01:33:51	00:59:59	60	17.07.2017	356.7	366.5	-9.8	-9.8	4.0	7.5	8.5	44.01	8.3145	100.5	0.111	24.0	297.2	-0.99	2470.64	-0.00040	-1.96	0.00001	11.07903	0.00141	0.00000	4.00	100.00	0.00010	72.08885	0.00135	0.00111	0.10160	0.00001	1.71	-87
114	13.06.2017	Lab	na	Melolontha melolontha	larva	00:08:53	01:41:00	01:32:07	92	17.07.2017	354.7	366.5	-11.8	-7.7	4.0	7.5	8.5	44.01	8.3145	100.5	0.111	24.0	297.2	-0.77	2470.64	-0.00031	-1.52	0.00001	6.72908	0.00141	0.00000	4.00	100.00	0.00010	72.10716	0.00082	0.00067	0.10163	0.00000	1.70	-112
115	13.06.2017	Lab	na	Melolontha melolontha	larva	00:14:32	01:42:30	01:27:58	88	17.07.2017	362.3	366.5	-4.2	-2.8	4.0	7.5	8.5	44.01	8.3145	100.5	0.111	24.0	297.2	-0.29	2470.64	-0.00012	-0.57	0.00000	0.92504	0.00141	0.00000	4.00	100.00	0.00010	72.03734	0.00011	0.00009	0.10153	0.00000	1.69	-299
116	13.06.2017	Lab	na	Melolontha melolontha	larva	00:19:50	01:43:58	01:24:08	84	17.07.2017	405.6	366.5	39.1	27.9	4.0	7.5	8.5	44.01	8.3145	100.5	0.111	24.0	297.2	2.80	2470.64	0.00113	5.54	0.00011	89.00811	0.00141	0.00001	4.00	100.00	0.00010	71.74804	0.01086	0.00890	0.10112	0.00005	1.84	33
117	13.06.2017	Lab	na	Melolontha melolontha	larva	00:26:04	01:45:29	01:19:25	79	17.07.2017	363.6	366.5	-2.9	-2.2	4.0	7.5	8.5	44.01	8.3145	100.5	0.111	24.0	297.2	-0.22	2470.64	-0.00009	-0.43	0.00000	0.53351	0.00141	0.00000	4.00	100.00	0.00010	72.02588	0.00007	0.00005	0.10151	0.00000	1.69	-393
118	13.06.2017	Lab	na	Melolontha melolontha	larva	00:31:29	01:46:58	01:15:29	75	17.07.2017	358.6	366.5	-7.9	-6.3	4.0	7.5	8.5	44.01	8.3145	100.5	0.111	24.0	297.2	-0.63	2470.64	-0.00026	-1.25	0.00001	4.52093	0.00141	0.00000	4.00	100.00	0.00010	72.07096	0.00055	0.00045	0.10158	0.00000	1.70	-136
119	13.06.2017	Lab	na	Melolontha melolontha	larva	00:37:25	01:48:23	01:10:58	71	17.07.2017	361.0	366.5	-5.5	-4.6	4.0	7.5	8.5	44.01	8.3145	100.5	0.111	24.0	297.2	-0.47	2470.64	-0.00019	-0.92	0.00000	2.46749	0.00141	0.00000	4.00	100.00	0.00010	72.04909	0.00030	0.00025	0.10154	0.00000	1.69	-183
120	13.06.2017	Lab	na	Melolontha melolontha	larva	00:00:00	01:07:00	01:07:00	67	17.07.2017	359.0	366.5	-7.6	-6.8	4.0	7.5	8.5	44.01	8.3145	100.5	0.111	24.0	297.2	-0.68	2470.64	-0.00028	-1.34	0.00001	5.23090	0.00141	0.00000	4.00	100.00	0.00010	72.06768	0.00064	0.00052	0.10157	0.00000	1.70	-126
121	13.06.2017	Lab	na	Melolontha melolontha	larva	00:05:43	01:08:42	01:02:59	63	17.07.2017	363.1	366.5	-3.4	-3.3	4.0	7.5	8.5	44.01	8.3145	100.5	0.111	24.0	297.2	-0.33	2470.64	-0.00013	-0.65	0.00000	1.23417	0.00141	0.00000	4.00	100.00	0.00010	72.03101	0.00015	0.00012	0.10152	0.00000	1.69	-259
122	13.06.2017	Lab	na	Melolontha melolontha	larva	00:11:03	01:10:13	00:59:10	59	17.07.2017	406.3	366.5	39.8	40.3	4.0	7.5	8.5	44.01	8.3145	100.5	0.111	24.0	297.2	4.05	2470.64	0.00164	8.01	0.00023	185.99033	0.00141	0.00003	4.00	100.00	0.00010	71.74510	0.02269	0.01860	0.10112	0.00010	2.00	25
123	13.06.2017	Lab	na	Melolontha melolontha	larva	00:16:54	01:15:32	00:58:38	59	17.07.2017	na		#WERT!	#WERT!	na		#WERT!	44.01	8.3145	100.5	0.111	24.0	297.2	#WERT!	2470.64	#WERT!	#WERT!	#WERT!	#WERT!	0.00141	#WERT!	4.00	100.00	0.00010	#WERT!	#WERT!	#WERT!	#WERT!	#WERT!	#WERT!	#WERT!	GC failure
124	13.06.2017	Lab	na	Melolontha melolontha	larva	00:00:00	01:02:22	01:02:22	62	17.07.2017	364.0	366.5	-2.5	-2.5	4.0	7.5	8.5	44.01	8.3145	100.5	0.111	24.0	297.2	-0.25	2470.64	-0.00010	-0.49	0.00000	0.68831	0.00141	0.00000	4.00	100.00	0.00010	72.02321	0.00008	0.00007	0.10151	0.00000	1.69	-346
125	13.06.2017	Lab	na	Melolontha melolontha	larva	00:06:04	01:30:51	01:24:47	85	17.07.2017	357.6	366.5	-8.9	-6.3	4.0	7.5	8.5	44.01	8.3145	100.5	0.111	24.0	297.2	-0.63	2470.64	-0.00026	-1.25	0.00001	4.53723	0.00141	0.00000	4.00	100.00	0.00010	72.08009	0.00055	0.00045	0.10159	0.00000	1.70	-135
126	13.06.2017	Lab	na	Melolontha melolontha	larva	00:17:18	01:35:38	01:18:20	78	17.07.2017	360.9	366.5	-5.6	-4.3	4.0	7.5	8.5	44.01	8.3145	100.5	0.111	24.0	297.2	-0.43	2470.64	-0.00018	-0.86	0.00000	2.12910	0.00141	0.00000	4.00	100.00	0.00010	72.05033	0.00026	0.00021	0.10155	0.00000	1.69	-197
127	13.06.2017	Lab	na	Melolontha melolontha	larva	00:22:54	01:37:18	01:14:24	74	17.07.2017	367.9	366.5	1.3	1.1	4.0	7.5	8.5	44.01	8.3145	100.5	0.111	24.0	297.2	0.11	2470.64	0.00004	0.22	0.00000	0.13539	0.00141	0.00000	4.00	100.00	0.00010	71.99024	0.00002	0.00001	0.10146	0.00000	1.69	780
128	13.06.2017	Lab	na	Melolontha melolontha	larva	00:28:14	01:38:35	01:10:21	70	17.07.2017	451.8	366.5	85.3	72.8	4.0	7.5	8.5	44.01	8.3145	100.5	0.111	24.0	297.2	7.31	2470.64	0.00296	14.46	0.00074	605.50301	0.00141	0.00008	4.00	100.00	0.00010	71.64142	0.07386	0.06055	0.10097	0.00034	2.57	18
129	13.06.2017	Lab	na	Melolontha melolontha	larva	00:38:56	01:40:00	01:01:04	61	17.07.2017	na		#WERT!	#WERT!	na		#WERT!	44.01	8.3145	100.5	0.111	24.0	297.2	#WERT!	2470.64	#WERT!	#WERT!	#WERT!	#WERT!	0.00141	#WERT!	4.00	100.00	0.00010	#WERT!	#WERT!	#WERT!	#WERT!	#WERT!	#WERT!	#WERT!	GC failure
130	01.08.2017	Weiterstadt	1	Melolontha hippocastani	pupa	00:00:00	00:58:10	00:58:10	58	22.08.2017	360.9	358.1	2.8	2.9	11.6	1.9	11.8	44.01	8.3145	100.3	0.111	22.0	295.2	0.29	2454.01	0.00012	0.58	0.00000	0.97773	0.00142	0.00000	4.00	100.00	0.00010	138.55322	0.00012	0.00010	0.19714	0.00000	2.35	405	The air sample values were used as blanks since real blanks were not available for that day.
131	01.08.2017	Weiterstadt	1	Melolontha hippocastani	pupa	00:16:21	01:12:21	00:56:00	56	22.08.2017	373.1	358.1	15.0	16.1	11.5	1.9	11.7	44.01	8.3145	100.3	0.111	22.0	295.2	1.61	2454.01	0.00066	3.21	0.00004	29.88944	0.00142	0.00000	4.00	100.00	0.00010	136.29451	0.00366	0.00299	0.19393	0.00002	2.37	74	The air sample values were used as blanks since real blanks were not available for that day.
132	01.08.2017	Weiterstadt	1	Melolontha hippocastani	pupa	00:24:58	01:13:50	00:48:52	49	22.08.2017	367.3	358.1	9.2	11.3	11.6	1.9	11.7	44.01	8.3145	100.3	0.111	22.0	295.2	1.13	2454.01	0.00046	2.26	0.00002	14.76700	0.00142	0.00000	4.00	100.00	0.00010	137.36581	0.00181	0.00148	0.19545	0.00001	2.36	105	The air sample values were used as blanks since real blanks were not available for that day.
133	01.08.2017	Weiterstadt	1	Melolontha hippocastani	larva	00:27:34	01:15:08	00:47:34	48	22.08.2017	354.3	358.1	-3.8	-4.8	11.7	1.9	11.8	44.01	8.3145	100.3	0.111	22.0	295.2	-0.48	2454.01	-0.00020	-0.96	0.00000	2.66755	0.00142	0.00000	4.00	100.00	0.00010	139.79497	0.00033	0.00027	0.19891	0.00000	2.36	-246	The air sample values were used as blanks since real blanks were not available for that day.
134	01.08.2017	Weiterstadt	test	Melolontha hippocastani	pupa	00:00:00	01:00:00	01:00:00	60	22.08.2017	351.1	358.1	-7.0	-7.0	11.7	1.9	11.8	44.01	8.3145	100.3	0.111	22.0	295.2	-0.70	2454.01	-0.00028	-1.39	0.00001	5.60972	0.00142	0.00000	4.00	100.00	0.00010	140.38998	0.00069	0.00056	0.19976	0.00000	2.37	-171	Excavated outside a plot	Missed to write down the exact time of the incubation stop	The air sample values were used as blanks since real blanks were not available for that day.
135	01.08.2017	Weiterstadt	test	Melolontha hippocastani	pupa	00:20:52	01:08:20	00:47:28	47	22.08.2017	355.5	358.1	-2.6	-3.3	11.7	1.9	11.8	44.01	8.3145	100.3	0.111	22.0	295.2	-0.33	2454.01	-0.00013	-0.65	0.00000	1.22349	0.00142	0.00000	4.00	100.00	0.00010	139.56294	0.00015	0.00012	0.19858	0.00000	2.36	-363	Excavated outside a plot	The air sample values were used as blanks since real blanks were not available for that day.
136	01.08.2017	Weiterstadt	2	Melolontha hippocastani	pupa	00:00:00	01:19:51	01:19:51	80	22.08.2017	362.1	358.1	4.0	3.0	11.6	1.9	11.8	44.01	8.3145	100.3	0.111	22.0	295.2	0.30	2454.01	0.00012	0.60	0.00000	1.05411	0.00142	0.00000	4.00	100.00	0.00010	138.32953	0.00013	0.00011	0.19682	0.00000	2.35	390	The air sample values were used as blanks since real blanks were not available for that day.
137	01.08.2017	Weiterstadt	2	Melolontha hippocastani	pupa	00:01:24	01:21:05	01:19:41	80	22.08.2017	358.4	358.1	0.4	0.3	11.6	1.9	11.8	44.01	8.3145	100.3	0.111	22.0	295.2	0.03	2454.01	0.00001	0.05	0.00000	0.00821	0.00142	0.00000	4.00	100.00	0.00010	139.01404	0.00000	0.00000	0.19780	0.00000	2.35	4423	The air sample values were used as blanks since real blanks were not available for that day.
138	01.08.2017	Weiterstadt	2	Melolontha hippocastani	pupa	00:12:25	01:23:05	01:10:40	71	22.08.2017	359.0	358.1	0.9	0.7	11.6	1.9	11.8	44.01	8.3145	100.3	0.111	22.0	295.2	0.07	2454.01	0.00003	0.15	0.00000	0.06327	0.00142	0.00000	4.00	100.00	0.00010	138.91721	0.00001	0.00001	0.19766	0.00000	2.35	1592	The air sample values were used as blanks since real blanks were not available for that day.
139	01.08.2017	Weiterstadt	2	Melolontha hippocastani	pupa	00:14:50	01:24:11	01:09:21	69	22.08.2017	357.5	358.1	-0.6	-0.5	11.6	1.9	11.8	44.01	8.3145	100.3	0.111	22.0	295.2	-0.05	2454.01	-0.00002	-0.10	0.00000	0.02692	0.00142	0.00000	4.00	100.00	0.00010	139.18475	0.00000	0.00000	0.19804	0.00000	2.36	-2444	The air sample values were used as blanks since real blanks were not available for that day.
140	01.08.2017	Weiterstadt	2	Melolontha hippocastani	pupa	00:21:35	01:25:12	01:03:37	64	22.08.2017	349.9	358.1	-8.2	-7.7	11.7	1.9	11.9	44.01	8.3145	100.3	0.111	22.0	295.2	-0.78	2454.01	-0.00032	-1.55	0.00001	6.93270	0.00142	0.00000	4.00	100.00	0.00010	140.62512	0.00085	0.00069	0.20009	0.00000	2.38	-154	The air sample values were used as blanks since real blanks were not available for that day.
141	01.08.2017	Weiterstadt	2	Melolontha hippocastani	pupa	00:26:38	01:26:16	00:59:38	60	22.08.2017	363.4	358.1	5.4	5.4	11.6	1.9	11.8	44.01	8.3145	100.3	0.111	22.0	295.2	0.54	2454.01	0.00022	1.08	0.00000	3.35223	0.00142	0.00000	4.00	100.00	0.00010	138.08120	0.00041	0.00034	0.19647	0.00000	2.35	219	The air sample values were used as blanks since real blanks were not available for that day.
142	01.08.2017	Weiterstadt	2	Melolontha hippocastani	pupa	00:35:31	01:27:12	00:51:41	52	22.08.2017	365.6	358.1	7.5	8.7	11.6	1.9	11.7	44.01	8.3145	100.3	0.111	22.0	295.2	0.88	2454.01	0.00036	1.74	0.00001	8.79191	0.00142	0.00000	4.00	100.00	0.00010	137.67976	0.00108	0.00088	0.19590	0.00000	2.35	135	The air sample values were used as blanks since real blanks were not available for that day.
143	02.08.2017	Weiterstadt	3	Melolontha hippocastani	larva	00:00:10	01:05:33	01:05:23	65	22.08.2017	851.7	347.6	504.1	462.6	8.3	6.5	10.6	44.01	8.3145	100.5	0.111	29.0	302.2	46.49	2512.21	0.01851	90.41	0.02888	23678.64621	0.00136	0.00320	4.00	100.00	0.00010	112.28346	2.88849	2.36786	0.15306	0.01278	12.33	14
144	02.08.2017	Weiterstadt	3	Melolontha hippocastani	larva	00:04:55	01:06:29	01:01:34	62	22.08.2017	362.8	347.6	15.2	14.8	11.6	6.5	13.3	44.01	8.3145	100.5	0.111	29.0	302.2	1.49	2512.21	0.00059	2.89	0.00003	24.26901	0.00136	0.00000	4.00	100.00	0.00010	177.46976	0.00296	0.00243	0.24191	0.00001	2.63	91
145	02.08.2017	Weiterstadt	3	Melolontha hippocastani	larva	00:08:05	01:09:40	01:01:35	62	22.08.2017	358.6	347.6	11.0	10.7	11.6	6.5	13.4	44.01	8.3145	100.5	0.111	29.0	302.2	1.08	2512.21	0.00043	2.10	0.00002	12.72849	0.00136	0.00000	4.00	100.00	0.00010	178.25127	0.00155	0.00127	0.24298	0.00001	2.62	125
146	02.08.2017	Weiterstadt	3	Melolontha hippocastani	larva	00:16:12	01:19:00	01:02:48	63	22.08.2017	350.2	347.6	2.6	2.5	11.7	6.5	13.4	44.01	8.3145	100.5	0.111	29.0	302.2	0.25	2512.21	0.00010	0.48	0.00000	0.67865	0.00136	0.00000	4.00	100.00	0.00010	179.83327	0.00008	0.00007	0.24513	0.00000	2.62	542
147	02.08.2017	Weiterstadt	3	Melolontha hippocastani	pupa	00:19:25	01:20:10	01:00:45	61	22.08.2017	354.3	347.6	6.7	6.6	11.7	6.5	13.4	44.01	8.3145	100.5	0.111	29.0	302.2	0.66	2512.21	0.00026	1.29	0.00001	4.82768	0.00136	0.00000	4.00	100.00	0.00010	179.06148	0.00059	0.00048	0.24408	0.00000	2.62	203
148	02.08.2017	Weiterstadt	3	Melolontha hippocastani	larva	00:29:16	01:29:53	01:00:37	61	22.08.2017	351.0	347.6	3.4	3.4	11.7	6.5	13.4	44.01	8.3145	100.5	0.111	29.0	302.2	0.34	2512.21	0.00014	0.66	0.00000	1.26035	0.00136	0.00000	4.00	100.00	0.00010	179.67893	0.00015	0.00013	0.24492	0.00000	2.62	397
149	02.08.2017	Weiterstadt	3	Melolontha hippocastani	pupa	00:30:07	01:30:45	01:00:38	61	22.08.2017	352.9	347.6	5.3	5.2	11.7	6.5	13.4	44.01	8.3145	100.5	0.111	29.0	302.2	0.53	2512.21	0.00021	1.02	0.00000	3.03507	0.00136	0.00000	4.00	100.00	0.00010	179.32399	0.00037	0.00030	0.24444	0.00000	2.62	256
150	02.08.2017	Weiterstadt	4	Melolontha hippocastani	pupa	00:00:22	01:02:32	01:02:10	62	22.08.2017	350.1	347.6	2.5	2.4	11.7	6.5	13.4	44.01	8.3145	100.5	0.111	29.0	302.2	0.24	2512.21	0.00009	0.46	0.00000	0.62087	0.00136	0.00000	4.00	100.00	0.00010	179.85930	0.00008	0.00006	0.24517	0.00000	2.62	566
151	02.08.2017	Weiterstadt	4	Melolontha hippocastani	pupa	00:03:48	01:03:36	00:59:48	60	22.08.2017	356.2	347.6	8.6	8.6	11.7	6.5	13.4	44.01	8.3145	100.5	0.111	29.0	302.2	0.87	2512.21	0.00035	1.69	0.00001	8.25280	0.00136	0.00000	4.00	100.00	0.00010	178.70101	0.00101	0.00083	0.24359	0.00000	2.62	155
152	02.08.2017	Weiterstadt	4	Melolontha hippocastani	larva	00:07:10	01:09:01	01:01:51	62	22.08.2017	353.9	347.6	6.3	6.1	11.7	6.5	13.4	44.01	8.3145	100.5	0.111	29.0	302.2	0.61	2512.21	0.00024	1.19	0.00001	4.12221	0.00136	0.00000	4.00	100.00	0.00010	179.13595	0.00050	0.00041	0.24418	0.00000	2.62	220
153	02.08.2017	Weiterstadt	4	Melolontha hippocastani	pupa	00:11:35	01:10:17	00:58:42	59	22.08.2017	353.2	347.6	5.6	5.7	11.7	6.5	13.4	44.01	8.3145	100.5	0.111	29.0	302.2	0.58	2512.21	0.00023	1.12	0.00000	3.64167	0.00136	0.00000	4.00	100.00	0.00010	179.26375	0.00044	0.00036	0.24436	0.00000	2.62	234
154	02.08.2017	Weiterstadt	4	Melolontha hippocastani	pupa	00:12:49	01:12:31	00:59:42	60	22.08.2017	357.9	347.6	10.3	10.4	11.6	6.5	13.4	44.01	8.3145	100.5	0.111	29.0	302.2	1.04	2512.21	0.00042	2.03	0.00001	11.92676	0.00136	0.00000	4.00	100.00	0.00010	178.37818	0.00145	0.00119	0.24315	0.00001	2.62	129
155	09.08.2017	Rodenbach	1	Melolontha hippocastani	larva	00:00:00	01:27:35	01:27:35	88	22.08.2017	347.2	348.2	-1.0	-0.7	12.1	3.1	12.5	44.01	8.3145	100.2	0.111	25.0	298.2	-0.07	2478.96	-0.00003	-0.14	0.00000	0.05673	0.00139	0.00000	4.00	100.00	0.00010	156.43648	0.00001	0.00001	0.21770	0.00000	2.47	-1765
156	09.08.2017	Rodenbach	1	Melolontha hippocastani	larva	00:04:52	01:29:39	01:24:47	85	22.08.2017	353.9	348.2	5.7	4.0	12.1	3.1	12.4	44.01	8.3145	100.2	0.111	25.0	298.2	0.40	2478.96	0.00016	0.79	0.00000	1.80854	0.00139	0.00000	4.00	100.00	0.00010	154.87710	0.00022	0.00018	0.21553	0.00000	2.46	311
157	09.08.2017	Rodenbach	1	Melolontha hippocastani	larva	00:06:51	01:26:32	01:19:41	80	22.08.2017	361.1	348.2	12.9	9.7	12.0	3.1	12.4	44.01	8.3145	100.2	0.111	25.0	298.2	0.97	2478.96	0.00039	1.91	0.00001	10.61556	0.00139	0.00000	4.00	100.00	0.00010	153.20608	0.00130	0.00106	0.21320	0.00001	2.46	128
158	09.08.2017	Rodenbach	1	Melolontha hippocastani	larva	00:09:50	01:31:48	01:21:58	82	22.08.2017	359.1	348.2	10.9	7.9	12.0	3.1	12.4	44.01	8.3145	100.2	0.111	25.0	298.2	0.80	2478.96	0.00032	1.57	0.00001	7.13457	0.00139	0.00000	4.00	100.00	0.00010	153.67169	0.00088	0.00071	0.21385	0.00000	2.46	157
159	09.08.2017	Rodenbach	1	Melolontha hippocastani	larva	00:16:29	01:25:10	01:08:41	69	22.08.2017	348.8	348.2	0.6	0.5	12.1	3.1	12.5	44.01	8.3145	100.2	0.111	25.0	298.2	0.05	2478.96	0.00002	0.10	0.00000	0.02895	0.00139	0.00000	4.00	100.00	0.00010	156.05919	0.00000	0.00000	0.21717	0.00000	2.47	2467
160	09.08.2017	Rodenbach	1	Melolontha hippocastani	larva	00:21:10	01:32:53	01:11:43	72	22.08.2017	349.0	348.2	0.8	0.7	12.1	3.1	12.5	44.01	8.3145	100.2	0.111	25.0	298.2	0.07	2478.96	0.00003	0.14	0.00000	0.05602	0.00139	0.00000	4.00	100.00	0.00010	155.99795	0.00001	0.00001	0.21709	0.00000	2.47	1773
161	09.08.2017	Rodenbach	2	Melolontha hippocastani	larva	00:03:27	01:11:38	01:08:11	68	22.08.2017	351.3	348.2	3.1	2.8	12.1	3.1	12.5	44.01	8.3145	100.2	0.111	25.0	298.2	0.28	2478.96	0.00011	0.55	0.00000	0.86136	0.00139	0.00000	4.00	100.00	0.00010	155.46241	0.00011	0.00009	0.21634	0.00000	2.46	452
162	09.08.2017	Rodenbach	2	Melolontha hippocastani	larva	00:07:03	01:12:46	01:05:43	66	22.08.2017	352.2	348.2	4.0	3.7	12.1	3.1	12.5	44.01	8.3145	100.2	0.111	25.0	298.2	0.37	2478.96	0.00015	0.72	0.00000	1.51424	0.00139	0.00000	4.00	100.00	0.00010	155.25935	0.00019	0.00015	0.21606	0.00000	2.46	341
163	09.08.2017	Rodenbach	2	Melolontha hippocastani	larva	00:09:17	01:14:01	01:04:44	65	22.08.2017	350.0	348.2	1.8	1.7	12.1	3.1	12.5	44.01	8.3145	100.2	0.111	25.0	298.2	0.17	2478.96	0.00007	0.33	0.00000	0.31047	0.00139	0.00000	4.00	100.00	0.00010	155.77696	0.00004	0.00003	0.21678	0.00000	2.46	753
164	09.08.2017	Rodenbach	2	Melolontha hippocastani	larva	00:26:30	01:14:56	00:48:26	48	22.08.2017	349.6	348.2	1.4	1.7	12.1	3.1	12.5	44.01	8.3145	100.2	0.111	25.0	298.2	0.17	2478.96	0.00007	0.34	0.00000	0.32906	0.00139	0.00000	4.00	100.00	0.00010	155.87283	0.00004	0.00003	0.21691	0.00000	2.47	732
165	12.10.2017	Iffezheim	1	Melolontha spp.	larva	00:00:00	01:31:46	01:31:46	92	17.10.2017	350.6	358.2	-7.5	-4.9	20.5	12.9	24.2	44.01	8.3145	100.8	0.111	18.0	291.2	-0.50	2420.75	-0.00020	-1.00	0.00000	2.89656	0.00148	0.00000	4.00	100.00	0.00010	584.57982	0.00035	0.00029	0.86333	0.00000	4.92	-492
166	12.10.2017	Iffezheim	1	Melolontha spp.	larva	00:02:50	01:33:04	01:30:14	90	17.10.2017	368.6	358.2	10.4	6.9	20.2	12.9	23.9	44.01	8.3145	100.8	0.111	18.0	291.2	0.70	2420.75	0.00029	1.41	0.00001	5.74409	0.00148	0.00000	4.00	100.00	0.00010	572.91778	0.00070	0.00057	0.84611	0.00000	4.87	346
167	12.10.2017	Iffezheim	1	Melolontha spp.	larva	00:03:50	01:28:20	01:24:30	85	17.10.2017	347.0	358.2	-11.1	-7.9	20.5	12.9	24.2	44.01	8.3145	100.8	0.111	18.0	291.2	-0.80	2420.75	-0.00033	-1.61	0.00001	7.50005	0.00148	0.00000	4.00	100.00	0.00010	586.96013	0.00091	0.00075	0.86685	0.00000	4.93	-307
168	12.10.2017	Iffezheim	1	Melolontha spp.	beetle	00:06:13	01:30:41	01:24:28	84	17.10.2017	373.6	358.2	15.4	10.9	20.1	12.9	23.9	44.01	8.3145	100.8	0.111	18.0	291.2	1.10	2420.75	0.00046	2.23	0.00002	14.35227	0.00148	0.00000	4.00	100.00	0.00010	569.70555	0.00174	0.00144	0.84136	0.00001	4.86	219
169	12.10.2017	Iffezheim	2	Melolontha spp.	larva	00:52:54	01:46:00	00:53:06	53	17.10.2017	350.4	358.2	-7.8	-8.8	20.5	12.9	24.2	44.01	8.3145	100.8	0.111	18.0	291.2	-0.89	2420.75	-0.00037	-1.79	0.00001	9.25328	0.00148	0.00000	4.00	100.00	0.00010	584.74868	0.00112	0.00093	0.86358	0.00001	4.92	-276
170	12.10.2017	Iffezheim	2	Melolontha spp.	larva	00:54:32	01:48:29	00:53:57	54	17.10.2017	359.1	358.2	0.9	1.0	20.3	12.9	24.1	44.01	8.3145	100.8	0.111	18.0	291.2	0.10	2420.75	0.00004	0.21	0.00000	0.12222	0.00148	0.00000	4.00	100.00	0.00010	579.07366	0.00001	0.00001	0.85520	0.00000	4.90	2383
171	12.10.2017	Iffezheim	2	Melolontha spp.	larva	00:53:49	01:50:32	00:56:43	57	17.10.2017	356.1	358.2	-2.1	-2.2	20.4	12.9	24.1	44.01	8.3145	100.8	0.111	18.0	291.2	-0.22	2420.75	-0.00009	-0.44	0.00000	0.56498	0.00148	0.00000	4.00	100.00	0.00010	581.00288	0.00007	0.00006	0.85805	0.00000	4.90	-1110
172	12.10.2017	Iffezheim	2	Melolontha spp.	larva	00:55:26	01:52:09	00:56:43	57	17.10.2017	361.5	358.2	3.3	3.5	20.3	12.9	24.0	44.01	8.3145	100.8	0.111	18.0	291.2	0.36	2420.75	0.00015	0.72	0.00000	1.49042	0.00148	0.00000	4.00	100.00	0.00010	577.49716	0.00018	0.00015	0.85287	0.00000	4.89	682
173	12.10.2017	Iffezheim	2	Melolontha spp.	larva	00:56:03	01:53:52	00:57:49	58	17.10.2017	353.9	358.2	-4.3	-4.4	20.4	12.9	24.1	44.01	8.3145	100.8	0.111	18.0	291.2	-0.45	2420.75	-0.00018	-0.90	0.00000	2.35699	0.00148	0.00000	4.00	100.00	0.00010	582.45383	0.00029	0.00024	0.86019	0.00000	4.91	-544
174	12.10.2017	Iffezheim	2	Melolontha spp.	larva	00:56:36	01:55:16	00:58:40	59	17.10.2017	369.5	358.2	11.4	11.6	20.0	12.9	23.8	44.01	8.3145	100.8	0.111	18.0	291.2	1.17	2420.75	0.00048	2.36	0.00002	16.15162	0.00148	0.00000	4.00	100.00	0.00010	565.90310	0.00196	0.00162	0.83575	0.00001	4.85	205
175	12.10.2017	Iffezheim	2	Melolontha spp.	larva	00:59:46	01:57:38	00:57:52	58	17.10.2017	364.6	358.2	6.5	6.7	20.1	12.9	23.9	44.01	8.3145	100.8	0.111	18.0	291.2	0.68	2420.75	0.00028	1.37	0.00001	5.40599	0.00148	0.00000	4.00	100.00	0.00010	569.19479	0.00066	0.00054	0.84061	0.00000	4.86	356
176	12.10.2017	Iffezheim	2	Melolontha spp.	larva	01:02:36	01:58:53	00:56:17	56	17.10.2017	361.3	358.2	3.1	3.3	20.2	12.9	23.9	44.01	8.3145	100.8	0.111	18.0	291.2	0.33	2420.75	0.00014	0.67	0.00000	1.31160	0.00148	0.00000	4.00	100.00	0.00010	571.48274	0.00016	0.00013	0.84399	0.00000	4.86	723
177	12.10.2017	Iffezheim	2	Melolontha spp.	larva	01:03:28	02:00:19	00:56:51	57	17.10.2017	359.5	358.2	1.3	1.4	20.2	12.9	23.9	44.01	8.3145	100.8	0.111	18.0	291.2	0.14	2420.75	0.00006	0.29	0.00000	0.24328	0.00148	0.00000	4.00	100.00	0.00010	572.67449	0.00003	0.00002	0.84575	0.00000	4.87	1680
178	12.10.2017	Iffezheim	2	Melolontha spp.	larva	01:05:18	02:01:27	00:56:09	56	17.10.2017	362.8	358.2	4.6	4.9	20.1	12.9	23.9	44.01	8.3145	100.8	0.111	18.0	291.2	0.50	2420.75	0.00021	1.00	0.00000	2.90926	0.00148	0.00000	4.00	100.00	0.00010	570.45959	0.00035	0.00029	0.84248	0.00000	4.86	485
179	12.10.2017	Iffezheim	2	Melolontha spp.	larva	01:06:03	02:02:48	00:56:45	57	17.10.2017	376.5	358.2	18.4	19.4	19.9	12.9	23.7	44.01	8.3145	100.8	0.111	18.0	291.2	1.96	2420.75	0.00081	3.95	0.00005	45.16917	0.00148	0.00001	4.00	100.00	0.00010	561.19462	0.00548	0.00452	0.82879	0.00003	4.85	123
180	12.10.2017	Iffezheim	2	Melolontha spp.	larva	01:06:49	02:04:00	00:57:11	57	17.10.2017	365.1	358.2	6.9	7.3	20.1	12.9	23.9	44.01	8.3145	100.8	0.111	18.0	291.2	0.73	2420.75	0.00030	1.48	0.00001	6.35271	0.00148	0.00000	4.00	100.00	0.00010	568.88251	0.00077	0.00064	0.84015	0.00000	4.86	328
181	12.10.2017	Iffezheim	2	Melolontha spp.	larva	01:07:32	02:05:10	00:57:38	58	17.10.2017	359.1	358.2	0.9	1.0	20.2	12.9	23.9	44.01	8.3145	100.8	0.111	18.0	291.2	0.10	2420.75	0.00004	0.20	0.00000	0.11183	0.00148	0.00000	4.00	100.00	0.00010	572.96170	0.00001	0.00001	0.84617	0.00000	4.87	2478
182	12.10.2017	Iffezheim	2	Melolontha spp.	larva	01:08:16	02:06:17	00:58:01	58	17.10.2017	361.0	358.2	2.9	3.0	20.2	12.9	23.9	44.01	8.3145	100.8	0.111	18.0	291.2	0.30	2420.75	0.00012	0.60	0.00000	1.05043	0.00148	0.00000	4.00	100.00	0.00010	571.64614	0.00013	0.00011	0.84423	0.00000	4.86	808
183	12.10.2017	Iffezheim	2	Melolontha spp.	larva	01:13:16	02:07:26	00:54:10	54	17.10.2017	366.3	358.2	8.2	9.0	20.1	12.9	23.8	44.01	8.3145	100.8	0.111	18.0	291.2	0.91	2420.75	0.00038	1.84	0.00001	9.81229	0.00148	0.00000	4.00	100.00	0.00010	568.05074	0.00119	0.00098	0.83892	0.00001	4.85	264
184	12.10.2017	Iffezheim	2	Melolontha spp.	larva	01:15:31	02:10:20	00:54:49	55	17.10.2017	363.7	358.2	5.5	6.1	20.1	12.9	23.9	44.01	8.3145	100.8	0.111	18.0	291.2	0.61	2420.75	0.00025	1.24	0.00001	4.42047	0.00148	0.00000	4.00	100.00	0.00010	569.82388	0.00054	0.00044	0.84154	0.00000	4.86	393
185	12.10.2017	Iffezheim	2	Melolontha spp.	larva	01:16:04	02:11:43	00:55:39	56	17.10.2017	358.1	358.2	-0.1	-0.1	20.2	12.9	24.0	44.01	8.3145	100.8	0.111	18.0	291.2	-0.01	2420.75	0.00000	-0.02	0.00000	0.00117	0.00148	0.00000	4.00	100.00	0.00010	573.65575	0.00000	0.00000	0.84720	0.00000	4.87	-24294

## Sheet: Data Dictionary
Data presented in manuscript "First field estimation of greenhouse gas release from European soil-dwelling Scarabaeidae larvae targeting the genus Melolontha"
Melolontha spp. larvae were individually incubated in air-tight glass tubes to determine their gas emissions.
Larvae were incubated either directly in the field after excavation (Table "Larvae – field") or in the laboratory (Table "Larvae – lab").
Gas concentrations were quantified by gas chromatography. Gas flux calculations from raw data (including error propagation) are shown in tables "CH4 fluxes", "CO2 fluxes", and "N2O fluxes".
See manuscript for methodological details.
	Table
Column	Larvae – field	Larvae – lab	CH4 fluxes	CO2 fluxes	N2O fluxes	Description
A = P * V			X	X	X	Flux calculation step: "AirPressure_kPa" multiplied by either "CH4_ppm h-1", "CO2_ppm h-1" or "N2O_ppb h-1"
A/B_µMol h-1 L-1 air			X	X	X	Flux calculation step: "A = P * V" divided by "B = R * T"
AirPressure_hPa	X					Manually measured at ~2m height at the plot during field incubation
AirPressure_kPa			X	X	X	Manually measured at ~2m height at the plot during field incubation
AirTemp_°C	X		X	X	X	Manually measured at ~2m height at the plot during field incubation
AirTemp_K			X	X	X	Manually measured at ~2m height at the plot during field incubation
B = R * T			X	X	X	Flux calculation step: gas constant multiplied by "AirTemp_K"
BlankCH4_ppm			X			Average of incubation blanks on measurement day
BlankCH4STD_ppm			X			Standard deviation of incubation blanks on measurement day
BlankCO2_ppm				X		Average of incubation blanks on measurement day
BlankCO2STD_ppm				X		Standard deviation of incubation blanks on measurement day
BlankN2O_ppb					X	Average of incubation blanks on measurement day
BlankN2OSTD_ppb					X	Standard deviation of incubation blanks on measurement day
CH4_ppm h-1	X	X	X			Sample concentration after blank correction normalized for time
CH4_µg h-1	X	X				Larval CH4 emission during incubation
CH4Error_µg h-1	X	X				Uncertainty of the flux estimate based on error propagation (see manuscript for details)
CO2_mg h-1	X	X				Larval CO2 emission during incubation
CO2_ppm h-1	X	X		X		Sample concentration after blank correction normalized for time
CO2Error_mg h-1	X	X				Uncertainty of the flux estimate based on error propagation (see manuscript for details)
DevStage			X	X	X	Developmental stage of individual, either larva, pupa or beetle
ExcavationDate		X				Date of excavating the larva at the field site
ExcavationDepth_cm		X				Soil horizon in which the larva was collected
FinalFlux_XX h-1			X	X	X	Equivalent to either "CH4_µg h-1", "CO2_mg h-1" or "N2O_ng h-1"
FinalFluxError_%			X	X	X	"FinalFluxError_XX h-1" as percentage
FinalFluxError_XX h-1			X	X	X	Complete error propagation equation. Result equivalent to either "CH4Error_µg h-1", "CO2Error_mg h-1" or "N2OError_ng h-1"
GCMeasurementDate			X	X	X	Date of gas chromatographic analysis of gas samples
GPScoordinates	X					Plot coordinates
IncubationDate		X				Date of laboratory incubation for gas emission measurements
IncubationStart_hh:mm:ss			X	X	X	Start of incubation – reading from a continously running stop watch
IncubationStop_hh:mm:ss			X	X	X	Stop of incubation – reading from a continously running stop watch
IncubationTime_hh:mm:ss	X	X	X	X	X	Incubation time of larva in an air-tight glass tube for gas emission measurements
IncubationTime_min	X		X	X	X	Incubation time of larva in an air-tight glass tube for gas emission measurements
InsectDepth_cm	X					Depth at which the larva was found in the soil
InsectWeight_g	X	X				Larval weight = larval biomass
Instar	X	X				Melolontha larvae progress through 3 instars before pupating
LabAirPressure_hPa		X				Manually measured in the laboratory during incubation
LabAirTemp_°C		X				Manually measured in the laboratory during incubation
Larvae_m-2	X					Total number of excavated larvae per plot upscaled to a m-2
LocationID_1	X		X	X	X	Nearest town
LocationID_2	X					ID used in the publication
MW_µg µmol-1			X	X	X	Molecular weight of gas species of interest
N2O_ng h-1	X	X				Larval N2O emission during incubation
N2O_ppb h-1	X	X			X	Sample concentration after blank correction normalized for time
N2OError_ng h-1	X	X				Uncertainty of the flux estimate based on error propagation (see manuscript for details)
PlotArea_m2	X					Excavation area
PlotDepth_cm	X					Final excavation depth, dependent on soil properties and seasonal distribution of larvae in the soil profile
PlotID	X		X	X	X	Plots were sequentially numbered on field day
R_L kPa K−1 mol−1			X	X	X	Gas constant
Remarks	X	X	X	X	X	Additional information
RunID	X	X	X	X	X	Unique number identifying each sample. Can be used to cross-reference between tables.
SamplingDate	X		X	X	X	Date of excavating the larva from the soil. The larva was incubated directly after excavation (except for those individuals listed in table "Larvae – lab".
SampleSource		X				Equivalent to "LocationID_2"
SoilMoist0-5cm_%Vol	X					Manually measured at the plot
SoilMoistPlotBottom_%Vol	X					Manually measured at the plot
SoilTemp0-5cm_°C	X					Manually measured at the plot
SoilTempPlotBottom_°C	X					Manually measured at the plot
SoilTexture	X					Determined with a hand sample in the field
SourceGPScoordinates		X				Coordinates of the excavation site
Species	X	X	X	X	X	At some sites, larvae could only be identified to the genus level based on morphological features
VegetationType	X					Dominant vegetation and landuse type
VialCH4_ppm			X			Result of gas chromatographic analysis. Sample concentration at the end of the incubation
VialCH4cor_ppm	X	X	X			Sample concentration at the end of the incubation after blank correction
VialCH4corError_ppm			X			Propagated error for "VialCH4cor_ppm"
VialCH4STD_ppm			X			Uncertainty of gas chromatographic analysis result
VialCO2_ppm				X		Result of gas chromatographic analysis. Sample concentration at the end of the incubation
VialCO2cor_ppm	X	X		X		Sample concentration at the end of the incubation after blank correction
VialCO2corError_ppm				X		Propagated error for "VialCO2cor_ppm"
VialCO2STD_ppm				X		Uncertainty of gas chromatographic analysis result
VialN2O_ppb					X	Result of gas chromatographic analysis. Sample concentration at the end of the incubation
VialN2Ocor_ppb	X	X			X	Sample concentration at the end of the incubation after blank correction
VialN2OcorError_ppb					X	Propagated error for "VialN2Ocor_ppb"
VialN2OSTD_ppb					X	Uncertainty of gas chromatographic analysis result
Volume_L			X	X	X	Volume of incubation vessel
(σ_(dC/dt))^2			X	X	X	uncertainty estimate for parameter gas flux
(σ_p)^2			X	X	X	uncertainty estimate for parameter pressure
(σ_T)^2			X	X	X	uncertainty estimate for parameter temperature
(σ_V)^2			X	X	X	uncertainty estimate for parameter volume
∂y/∂ (dC/dt)			X	X	X	partical derivative of the ideal gas law for parameter gas flux
∂y/∂(dC/dT)*σ			X	X	X	partial term of error propagation equation
∂y/∂p			X	X	X	partical derivative of the ideal gas law for parameter pressure
∂y/∂p*σ			X	X	X	partial term of error propagation equation
∂y/∂T			X	X	X	partical derivative of the ideal gas law for parameter temperature
∂y/∂T*σ			X	X	X	partial term of error propagation equation
∂y/∂V			X	X	X	partical derivative of the ideal gas law for parameter volume
∂y/∂V*σ			X	X	X	partial term of error propagation equation
